# Supplementary material for: Elf1 promotes transcription-coupled repair in yeast by using its C-terminal domain to bind TFIIH
Source: Nat Commun. 2024 Jul 23;15:6223. doi: 10.1038/s41467-024-50539-y (PMC11266705; doi:10.1038/s41467-024-50539-y)
Supplement: Supplementary file 4 — Supplementary Data 1 [file 41467_2024_50539_MOESM4_ESM.xlsx]

## Sheet: Sheet1
Supplementary Data 1
Primer name	Oligo sequence	Purpose
OKS29	GAATTATGAAGAAGAATGTCATAAAAAACACTGAAAACAATTAACGAGCCagattgtactgagagtgcac	Elf1 knockout forward
OKS30	TAAAATATATATGACCTAAGTAAATATGGTTTTTTCTCAGGACCGGATTActgtgcggtatttcacaccg	Elf1 knockout reverse
OKS31	TTCTGAAAACGGAAGAAACAAAAACG	Elf1 flanking forward
OKS32	TGACGATGATTAAGATGGCGAGG	Elf1 flanking reverse
OKS33	ATGAAAAATCAGTTTCATGCACTCTGG	Elf1 orf primer forward
OKS34	TCAGAATCTATTTCGCCATCATTTTGC	Elf1 orf primer reverse
OKS97	GATCGACACAGATGATGGTGACGAGTTTTAGAGCTAG	Elf1_sgRNA 258_forward
OKS98	CTAGCTCTAAAACTCGTCACCATCATCTGTGTC	Elf1_sgRNA 258_reverse
OKS77	TATAGTGATTGGTTTGACGCCGTCGAAGAAGTCAATTCTGGCCGTTAATCCGGTCCTGAGAAAAAACCATATTTACTTAGGTCATATATA	Donor for Elf1 CTD deletion forward
OKS78	TATATATGACCTAAGTAAATATGGTTTTTTCTCAGGACCGGATTAACGGCCAGAATTGACTTCTTCGACGGCGTCAAACCAATCACTATA	Donor for Elf1 CTD deletion reverse
OKS79	TATAGTGATTGGTTTGACGCCGTCGAAGAAGTCAATTCTGGCCGTGATGAAGAAGAGGTAGACTCGGACGAGGAGAGGATAGGCCAAGTT	Donor for Elf1 85-117 deletion forward
OKS80	AACTTGGCCTATCCTCTCCTCGTCCGAGTCTACCTCTTCTTCATCACGGCCAGAATTGACTTCTTCGACGGCGTCAAACCAATCACTATA	Donor for Elf1 85-117 deletion reverse
OKS75	GATCCGAAATAGATTCTGATGAAGGTTTTAGAGCTAG	Elf1 sgRNA339 forward
OKS76	CTAGCTCTAAAACCTTCATCAGAATCTATTTCG	Elf1 sgRNA339 reverse
OKS81	AAAACGCAAAATGATGGCGAAATAGATTCTGATGAAGAaGAGGTATAATCCGGTCCTGAGAAAAAACCATATTTACTTAGGTCATATATA	Donor for Elf1 123-145 deletion forward
OKS82	TATATATGACCTAAGTAAATATGGTTTTTTCTCAGGACCGGATTATACCTCtTCTTCATCAGAATCTATTTCGCCATCATTTTGCGTTTT	Donor for Elf1 123-145 deletion reverse
OKS83	TATAGTGATTGGTTTGACGCCGTCGAAGAAGTCAATTCTGGCCGTGAAATAGATTCTGATGAAGAaGAGGTAGACTCGGACGAGGAGAGG	Donor for Elf1 85-113 deletion forward
OKS84	CCTCTCCTCGTCCGAGTCTACCTCtTCTTCATCAGAATCTATTTCACGGCCAGAATTGACTTCTTCGACGGCGTCAAACCAATCACTATA	Donor for Elf1 85-113 deletion reverse
OKS106	GATCTTTTGGACCAGTCTCTTGGTGTTTTAGAGCTAG	Elf1 sgRNA31 forward
OKS107	CTAGCTCTAAAACACCAAGAGACTGGTCCAAAA	Elf1 sgRNA31 reverse
OKS108	GAAGAAGAATGTCATAAAAAACACTGAAAACAATTAACGAGCCATGCAAAAATTAGATACGAAATTCAATTGTTTATTTTGTAATCATGAA	Elf1_N_terminal domain deletion donor forward
OKS109	TTCATGATTACAAAATAAACAATTGAATTTCGTATCTAATTTTTGCATGGCTCGTTAATTGTTTTCAGTGTTTTTTATGACATTCTTCTTC	Elf1_N_terminal domain deletion donor reverse
OKS110	GATCACTTTATCGTGCAAGATTTGGTTTTAGAGCTAG	Elf1 sgRNA136 forward
OKS111	CTAGCTCTAAAACCAAATCTTGCACGATAAAGT	Elf1 sgRNA136 reverse
OKS112	CTCTGGACAAAAAAAATAGTATAGGtACcTTATCGgcCAAGATTgcTGGGCAGTCGTTCCAAACGCGCATAAATTCATTATCACAGCCTG	Elf1_Zinc finger mutation donor forward
OKS113	CAGGCTGTGATAATGAATTTATGCGCGTTTGGAACGACTGCCCAgcAATCTTGgcCGATAAgGTaCCTATACTATTTTTTTTGTCCAGAG	Elf1_Zinc finger mutation donor reverse
OKS73	TAGGCCAAGTTAAAAGAGGCAGAGGCGCCTTGGTAGATAGTGACGATGAAagggaacaaaagctggagct	Elf1-3FLAG tagging forward
OKS74	TAAAATATATATGACCTAAGTAAATATGGTTTTTTCTCAGGACCGGATTAtagggcgaattgggtaccg	Elf1-3FLAG tagging reverse
OKS72	ATGTATATAGTGATTGGTTTGACGCCGTCGAAGAAGTCAATTCTGGCCGTagggaacaaaagctggagct	Elf1-3 FLAG tagging forward (after Elf1-CTD deletion)
OKS181	CGAAGAAGTCAATTCTGGCCGTGGAAGTGACACAGATGATGGcGAtGAAGGTTCTGATAGTGATgcCGAAAGTGATTCAGAGCAAGATGCTAA	Elf1 Y99A donor forward
OKS182	CGAAGAAGTCAATTCTGGCCGTGGAAGTGACACAGATGATGGcGAtGAAGGTTCTGATAGTGATgcCGAAAGTGATTCAGAGCAAGATGCTAA	Elf1 Y99A donor reverse
OKS177	GCAAGATGCTAAAACGCAAAATGATGGCGAAgcAGATTCTGATGAAGAaGAGGTAGACTCGGACGAGGAGAGGATAGGCCAAGTTAAAAG	Elf1 I115A donor forward
OKS178	CTTTTAACTTGGCCTATCCTCTCCTCGTCCGAGTCTACCTCtTCTTCATCAGAATCTgcTTCGCCATCATTTTGCGTTTTAGCATCTTGC	Elf1 I115A donor reverse
OKS363	GATCAAATGATGTTGAGGCTAATCGTTTTAGAGCTAG	Tfb1 sgRNA170 Forward
OKS364	CTAGCTCTAAAACGATTAGCCTCAACATCATTT	Tfb1 sgRNA170 reverse
OKS3Y5	TAACCTAGGGTAGGGGTAGGGAAAAAATAAAAGTAAACCATAATGGATATCTACGAAGAAAAGAGAAGAAGAGAGGAGTCTGCGCAACAC	Tfb1 PH domain deletion forward
OKS366	GTGTTGCGCAGACTCCTCTCTTCTTCTCTTTTCTTCGTAGATATCCATTATGGTTTACTTTTATTTTTTCCCTACCCCTACCCTAGGTTA	Tfb1 PH domain deletion reverse
OKS371	AACCCGTGGGACATGATAAGG	Tfb1 PH domain deletion confirmation forward
OKS372	GTTTGGCTGTATTAATCAACGGAGC	Tfb1 PH domain deletion confirmation reverse
OKS367	GATCTGAAGAAGATTATGATTCGGGTTTTAGAGCTAG	Rad4 sgRNA258 Forward
OKS368	CTAGCTCTAAAACCCGAATCATAATCTTCTTCA	Rad4 sgRNA258 reverse
OKS375	GGCGTCGTTACGGTACCGACGGATGATAGTGTAGAGGAAATCCAGGAGGTGGCCGGTGTAGAAGATATATCTGTTGAAATTAAGCCCTCT	Rad4_TIR domain deletion forward
OKS376	AGAGGGCTTAATTTCAACAGATATATCTTCTACACCGGCCACCTCCTGGATTTCCTCTACACTATCATCCGTCGGTACCGTAACGACGCC	Rad4_TIR domain deletion reverse
OKS373	GAAGAACCAGCCCCTACC	Rad4_TIR domain deletion confirmation forward
OKS374	TCAAGCAAACTAGATACAACATGTGG	Rad4_TIR domain deletion confirmation reverse
OKS101	GATCTTGGACGAACAACACGACAAGTTTTAGAGCTAG	Rpb1 sgRNA3714 forward
OKS102	CTAGCTCTAAAACTTGTCGTGTTGTTCGTCCAA	Rpb1 sgRNA3714 reverse
OKS103	TTGTTATCTGGTCTGAAGACAACGATGAGAAGTTGATCATCaGaTGTCGTGTTGTTCGTCCtAgGTCACTAGATGCTGAGACTGAAGCAG	Rpb1 K1426R donor forward
OKS104	CTGCTTCAGTCTCAGCATCTAGTGACcTaGGACGAACAACACGACAtCtGATGATCAACTTCTCATCGTTGTCTTCAGACCAGATAACAA	Rpb1 K1426R donor forward
OKS39	AGGGAAATTACAGAGACAATTGCAGAG	Rpb1 K1426R confirmation forward
OKS105	CATCTGTTTCCAACACCCATTCAG	Rpb1 K1426R confirmation reverse
trP1-top	CCTCTCTATGGGCAGTCGGTGATphosphorothioate-T	CPD-seq oligos
trP1-bottom	5′-phosphate-ATCACCGACTGCCCATAGAGAGGC-dideoxy-3′	CPD-seq oligos
A1-bottom	5′-biotin-CCATCTCATCCCTGCGTGTCTCCGACTCAGAAGAGGATNNNNNN-C3 phosphoramidite-3′	CPD-seq oligos
A1-top	5′-phosphate-ATCCTCTTCTGAGTCGGAGACACGCAGGGATGAGATGGC-dideoxy-3′	CPD-seq oligos
A2-bottom	5′-biotin-CCATCTCATCCCTGCGTGTCTCCGACTCAGTTCGTGATNNNNNN-C3 phosphoramidite-3′	CPD-seq oligos
A2-top	5′-phosphate-ATCACGAACTGAGTCGGAGACACGCAGGGATGAGATGGC-dideoxy-3′	CPD-seq oligos
A3-bottom	5′-biotin-CCATCTCATCCCTGCGTGTCTCCGACTCAGCCTGAGATNNNNNN-C3 phosphoramidite-3′	CPD-seq oligos
A3-top	5′-phosphate-ATCTCAGGCTGAGTCGGAGACACGCAGGGATGAGATGGC-dideoxy-3′	CPD-seq oligos
A4-bottom	5′-biotin-CCATCTCATCCCTGCGTGTCTCCGACTCAGATCGCGATNNNNNN-C3 phosphoramidite-3′	CPD-seq oligos
A4-top	5′-phosphate-ATCGCGATCTGAGTCGGAGACACGCAGGGATGAGATGGC-dideoxy-3′	CPD-seq oligos
A5-bottom	5′-biotin-CCATCTCATCCCTGCGTGTCTCCGACTCAGTACTGGATNNNNNN-C3 phosphoramidite-3′	CPD-seq oligos
A5-top	5′-phosphate-ATCCAGTACTGAGTCGGAGACACGCAGGGATGAGATGGC-dideoxy-3′	CPD-seq oligos
A6-bottom	5′-biotin-CCATCTCATCCCTGCGTGTCTCCGACTCAGGAACTGATNNNNNN-C3 phosphoramidite-3′	CPD-seq oligos
A6-top	5′-phosphate-ATCAGTTCCTGAGTCGGAGACACGCAGGGATGAGATGGC-dideoxy-3′	CPD-seq oligos
Primer trP1	CCTCTCTATGGGCAGTCGGTGATT	CPD-seq oligos
Primer A	CCATCTCATCCCTGCGTGTCTCCGAC	CPD-seq oligos
