# Supplementary material for: Elf1 promotes transcription-coupled repair in yeast by using its C-terminal domain to bind TFIIH
Source: Nat Commun. 2024 Jul 23;15:6223. doi: 10.1038/s41467-024-50539-y (PMC11266705; doi:10.1038/s41467-024-50539-y)
Supplement: Supplementary file 6 — Source Data [file 41467_2024_50539_MOESM6_ESM.zip]

Archive with 7 entries (4 files):
- SourceDataFiles/
- SourceDataFiles/Selvam_etal_Elf1CTD_sourceData_revision.xlsx
- __MACOSX/
- __MACOSX/SourceDataFiles/
- __MACOSX/SourceDataFiles/._Selvam_etal_Elf1CTD_sourceData_revision.xlsx
- SourceDataFiles/UncroppedImages_Blots.pdf
- __MACOSX/SourceDataFiles/._UncroppedImages_Blots.pdf
