# Supplementary material for: Elf1 promotes transcription-coupled repair in yeast by using its C-terminal domain to bind TFIIH
Source: Nat Commun. 2024 Jul 23;15:6223. doi: 10.1038/s41467-024-50539-y (PMC11266705; doi:10.1038/s41467-024-50539-y)
Supplement: Supplementary file 6 — Source Data [file 41467_2024_50539_MOESM6_ESM.zip › SourceDataFiles/Selvam_etal_Elf1CTD_sourceData_revision.xlsx]

## Sheet: Figure1
Figure 1	rad26∆ elf1∆					rad26∆ elf1∆					rad26∆
	No UV	UV 0hr	UV 2hr			Distance from TSS (bp)	Avg Dyad Coverage	NTS	TS		Distance from TSS (bp)	Avg Dyad Coverage	NTS	TS
TT	0.555598	5.54202	3.37188			-200	0.0332104	0.633195	0.627561		-200	0.0332104	0.666751	0.6542
TC	0.305921	1.58923	1.15158			-199	0.0362113	0.644634	0.581305		-199	0.0362113	0.664308	0.626266
CT	0.350748	1.29488	0.778486			-198	0.0432181	0.629921	0.632095		-198	0.0432181	0.626747	0.616706
CC	0.217511	0.875818	0.590168			-197	0.0292488	0.589977	0.627142		-197	0.0292488	0.597715	0.629032
AT	0.570996	0.367914	0.421205			-196	0.0339155	0.61748	0.597125		-196	0.0339155	0.602234	0.603745
AA	0.584609	0.190989	0.375925			-195	0.0154063	0.640657	0.616724		-195	0.0154063	0.613586	0.619914
TA	0.453166	0.149874	0.241164			-194	0.0335773	0.608966	0.59032		-194	0.0335773	0.583872	0.660878
AC	0.277904	0.133413	0.182995			-193	0.0396311	0.595148	0.593113		-193	0.0396311	0.578592	0.627724
TG	0.391294	0.12782	0.213016			-192	0.0339039	0.621192	0.612839		-192	0.0339039	0.604448	0.605772
GA	0.358134	0.114697	0.206488			-191	0.0270452	0.627372	0.606667		-191	0.0270452	0.639838	0.619781
CA	0.405087	0.129589	0.240971			-190	0.0262767	0.610396	0.577225		-190	0.0262767	0.64803	0.627893
AG	0.315501	0.098628	0.191909			-189	0.0325149	0.610622	0.590722		-189	0.0325149	0.630795	0.65008
GT	0.320165	0.11646	0.180766			-188	0.0328703	0.615556	0.599794		-188	0.0328703	0.620596	0.674449
GC	0.218445	0.074206	0.12636			-187	0.0286916	0.606441	0.561883		-187	0.0286916	0.597513	0.632825
CG	0.234367	0.07512	0.170393			-186	0.0264035	0.617494	0.570776		-186	0.0264035	0.624717	0.613456
GG	0.218434	0.069236	0.117126			-185	0.0269837	0.607314	0.583913		-185	0.0269837	0.618988	0.619695
						-184	0.0197387	0.596221	0.579417		-184	0.0197387	0.585718	0.611148
						-183	0.0134793	0.627175	0.589409		-183	0.0134793	0.617296	0.616095
						-182	0.019829	0.608314	0.620619		-182	0.019829	0.615347	0.601024
						-181	0.0209472	0.592583	0.59654		-181	0.0209472	0.596439	0.595422
						-180	0.018123	0.587744	0.566516		-180	0.018123	0.613264	0.653965
						-179	0.0211508	0.578711	0.575338		-179	0.0211508	0.612148	0.6509
						-178	0.0212315	0.600584	0.544023		-178	0.0212315	0.612806	0.594649
						-177	0.0190778	0.597525	0.544213		-177	0.0190778	0.624565	0.57107
						-176	0.0178924	0.578544	0.562107		-176	0.0178924	0.619802	0.597672
						-175	0.0167243	0.577687	0.552605		-175	0.0167243	0.609279	0.628753
						-174	0.02717	0.574079	0.549275		-174	0.02717	0.629927	0.583333
						-173	0.0129472	0.592738	0.578385		-173	0.0129472	0.599456	0.587273
						-172	0.0219193	0.594028	0.599757		-172	0.0219193	0.578363	0.614327
						-171	0.0147916	0.589744	0.57622		-171	0.0147916	0.586093	0.592247
						-170	0.0231508	0.584183	0.553348		-170	0.0231508	0.591071	0.570838
						-169	0.0090317	0.569338	0.550703		-169	0.0090317	0.601958	0.564269
						-168	0.0104957	0.57699	0.551081		-168	0.0104957	0.597896	0.579936
						-167	0.0145783	0.57714	0.53804		-167	0.0145783	0.584768	0.567797
						-166	0.00506436	0.591815	0.54785		-166	0.00506436	0.541568	0.557366
						-165	0.0143958	0.592226	0.591085		-165	0.0143958	0.54838	0.555951
						-164	0.00950432	0.593929	0.56003		-164	0.00950432	0.591746	0.546785
						-163	0.0116523	0.602632	0.527768		-163	0.0116523	0.59014	0.573524
						-162	0.00904131	0.603699	0.537219		-162	0.00904131	0.572959	0.599139
						-161	0.00525072	0.599533	0.53141		-161	0.00525072	0.570746	0.604901
						-160	0.00885687	0.591969	0.538432		-160	0.00885687	0.591812	0.586791
						-159	0.0131297	0.574595	0.535541		-159	0.0131297	0.589201	0.593011
						-158	0.00455716	0.551117	0.545229		-158	0.00455716	0.568208	0.593811
						-157	0.00541595	0.571748	0.551132		-157	0.00541595	0.583677	0.572371
						-156	0.0090855	0.587475	0.537926		-156	0.0090855	0.597121	0.574572
						-155	0.00988473	0.563213	0.51951		-155	0.00988473	0.569652	0.561524
						-154	0.0137041	0.552907	0.533699		-154	0.0137041	0.570379	0.540278
						-153	0.00540058	0.557207	0.569825		-153	0.00540058	0.586761	0.558354
						-152	0.011439	0.558325	0.579399		-152	0.011439	0.560295	0.547945
						-151	0.0048684	0.533155	0.524089		-151	0.0048684	0.564546	0.557078
						-150	0.00556772	0.534292	0.493732		-150	0.00556772	0.580908	0.592789
						-149	0.0085975	0.5647	0.493241		-149	0.0085975	0.602633	0.596931
						-148	0.00858213	0.564536	0.504277		-148	0.00858213	0.592247	0.590543
						-147	0.00437848	0.561571	0.529018		-147	0.00437848	0.557349	0.562736
						-146	0.0044438	0.551354	0.547781		-146	0.0044438	0.547304	0.588695
						-145	0.00934678	0.528273	0.532278		-145	0.00934678	0.557042	0.592276
						-144	0.00684918	0.550921	0.494193		-144	0.00684918	0.5779	0.573529
						-143	0.00433429	0.544554	0.487756		-143	0.00433429	0.567822	0.566182
						-142	0.00436119	0.518787	0.482946		-142	0.00436119	0.553332	0.553618
						-141	0.00213256	0.538351	0.499195		-141	0.00213256	0.552349	0.537171
						-140	0.00490298	0.537922	0.545916		-140	0.00490298	0.551218	0.538728
						-139	0.00214794	0.56227	0.559629		-139	0.00214794	0.569596	0.546636
						-138	0.00299135	0.579157	0.535414		-138	0.00299135	0.563254	0.542493
						-137	0.00201729	0.524369	0.527834		-137	0.00201729	0.564169	0.613804
						-136	0.00289145	0.523855	0.540102		-136	0.00289145	0.592513	0.618708
						-135	0.00148511	0.568182	0.528095		-135	0.00148511	0.594958	0.571873
						-134	0.00198847	0.530928	0.502593		-134	0.00198847	0.578067	0.54
						-133	0.00416715	0.518572	0.515543		-133	0.00416715	0.558032	0.552621
						-132	0.00330644	0.523693	0.512842		-132	0.00330644	0.546782	0.557613
						-131	0.00632277	0.517157	0.494651		-131	0.00632277	0.539721	0.499205
						-130	0.00189049	0.532752	0.525971		-130	0.00189049	0.540402	0.517214
						-129	0.00141402	0.540884	0.508432		-129	0.00141402	0.541056	0.528287
						-128	0.0011585	0.533122	0.497359		-128	0.0011585	0.55508	0.544542
						-127	0.00343324	0.514099	0.522747		-127	0.00343324	0.560832	0.552208
						-126	0.00151009	0.533351	0.505814		-126	0.00151009	0.571107	0.498855
						-125	0.00653987	0.556552	0.534071		-125	0.00653987	0.562987	0.508839
						-124	0.00320077	0.540331	0.553182		-124	0.00320077	0.54874	0.563335
						-123	0.00279923	0.512948	0.54254		-123	0.00279923	0.552872	0.589286
						-122	0.000653218	0.50397	0.57596		-122	0.000653218	0.536239	0.57734
						-121	0.00104707	0.516121	0.545262		-121	0.00104707	0.526478	0.555771
						-120	0.00213641	0.549681	0.547939		-120	0.00213641	0.525629	0.569423
						-119	0.00337944	0.556888	0.564902		-119	0.00337944	0.545804	0.593905
						-118	0.000132565	0.533493	0.533249		-118	0.000132565	0.552798	0.557274
						-117	0.00400384	0.515168	0.535057		-117	0.00400384	0.553865	0.521421
						-116	0.00494525	0.518385	0.5188		-116	0.00494525	0.553618	0.550393
						-115	0.00267051	0.520334	0.549675		-115	0.00267051	0.555583	0.569461
						-114	0.00291643	0.534516	0.530521		-114	0.00291643	0.568256	0.570817
						-113	0.00035927	0.538314	0.508475		-113	0.00035927	0.566927	0.555355
						-112	0.00339481	0.512144	0.516275		-112	0.00339481	0.565759	0.575979
						-111	0.00445149	0.528839	0.525963		-111	0.00445149	0.573426	0.620105
						-110	0.00196542	0.540243	0.518092		-110	0.00196542	0.55814	0.597744
						-109	0.000213256	0.523351	0.489236		-109	0.000213256	0.541859	0.547836
						-108	0.000299712	0.520044	0.511739		-108	0.000299712	0.536163	0.518578
						-107	0.00093756	0.499338	0.522102		-107	0.00093756	0.544368	0.52
						-106	0.00174063	0.497025	0.517537		-106	0.00174063	0.556042	0.53079
						-105	0.00303746	0.513725	0.505315		-105	0.00303746	0.531909	0.581054
						-104	0.00176945	0.513039	0.515913		-104	0.00176945	0.52753	0.589763
						-103	0.00119116	0.516138	0.51911		-103	0.00119116	0.528849	0.55269
						-102	0.00067243	0.5076	0.508387		-102	0.00067243	0.52014	0.53869
						-101	0.00401921	0.526948	0.510597		-101	0.00401921	0.531132	0.545655
						-100	0.000826129	0.514052	0.505263		-100	0.000826129	0.540258	0.553106
						-99	0.00119501	0.499863	0.512895		-99	0.00119501	0.56725	0.526905
						-98	0.00327762	0.511442	0.500389		-98	0.00327762	0.562587	0.520495
						-97	0.00236311	0.519937	0.46949		-97	0.00236311	0.540106	0.563624
						-96	0.00112008	0.526505	0.482682		-96	0.00112008	0.537321	0.557217
						-95	0.00160999	0.506598	0.522222		-95	0.00160999	0.528049	0.539515
						-94	0	0.516952	0.525656		-94	0	0.53588	0.541214
						-93	0.00374063	0.516439	0.487985		-93	0.00374063	0.545046	0.523533
						-92	0.000411143	0.496591	0.488897		-92	0.000411143	0.535178	0.505743
						-91	0.00193084	0.488456	0.49576		-91	0.00193084	0.512632	0.48612
						-90	0.001683	0.49629	0.480655		-90	0.001683	0.502071	0.503575
						-89	0.00280499	0.49537	0.486922		-89	0.00280499	0.526923	0.514541
						-88	0.000954851	0.496264	0.47653		-88	0.000954851	0.541472	0.494924
						-87	0.000614793	0.487054	0.46938		-87	0.000614793	0.509934	0.49358
						-86	0.0023708	0.49388	0.4862		-86	0.0023708	0.48979	0.493233
						-85	0.00324111	0.519523	0.482405		-85	0.00324111	0.492372	0.495883
						-84	0.00427282	0.511285	0.472383		-84	0.00427282	0.507077	0.509624
						-83	0.00175216	0.506794	0.486005		-83	0.00175216	0.511176	0.535534
						-82	0.00258982	0.495521	0.501961		-82	0.00258982	0.51408	0.562965
						-81	0.00126801	0.491607	0.498389		-81	0.00126801	0.519179	0.523768
						-80	0.00131989	0.493342	0.487131		-80	0.00131989	0.507079	0.496654
						-79	0.00113545	0.503764	0.474977		-79	0.00113545	0.523111	0.51403
						-78	0.00292411	0.520893	0.471162		-78	0.00292411	0.510799	0.532397
						-77	0.00310086	0.522778	0.463639		-77	0.00310086	0.490253	0.521372
						-76	0.0011316	0.519237	0.459452		-76	0.0011316	0.497207	0.490449
						-75	0.00229011	0.492994	0.462933		-75	0.00229011	0.517556	0.482985
						-74	0.000816523	0.470335	0.463712		-74	0.000816523	0.522685	0.481162
						-73	0.000897214	0.465028	0.471771		-73	0.000897214	0.514501	0.475912
						-72	0.000413064	0.456213	0.475537		-72	0.000413064	0.504012	0.482686
						-71	0.00590778	0.435377	0.483329		-71	0.00590778	0.490789	0.49553
						-70	0.00103746	0.459411	0.4767		-70	0.00103746	0.49528	0.510258
						-69	0	0.46307	0.478686		-69	0	0.48104	0.488731
						-68	0.00329683	0.460687	0.471276		-68	0.00329683	0.501881	0.470969
						-67	0.00177714	0.498865	0.452783		-67	0.00177714	0.509016	0.501414
						-66	0.00020365	0.4682	0.452161		-66	0.00020365	0.464373	0.499318
						-65	0.00360231	0.471127	0.467526		-65	0.00360231	0.483397	0.489863
						-64	0.00171182	0.489713	0.496749		-64	0.00171182	0.531651	0.507915
						-63	0.000491835	0.49269	0.481072		-63	0.000491835	0.502501	0.492584
						-62	0.00133718	0.478426	0.456833		-62	0.00133718	0.449785	0.449226
						-61	0.00365994	0.470974	0.439464		-61	0.00365994	0.460249	0.453145
						-60	0.0024342	0.45769	0.458439		-60	0.0024342	0.459849	0.476621
						-59	0.00279731	0.435731	0.496456		-59	0.00279731	0.444179	0.483857
						-58	0.00145053	0.489751	0.496117		-58	0.00145053	0.452183	0.488796
						-57	0.00257445	0.471031	0.470051		-57	0.00257445	0.45546	0.483111
						-56	0.00170221	0.427419	0.452871		-56	0.00170221	0.46408	0.4872
						-55	0.000543708	0.444525	0.465305		-55	0.000543708	0.491142	0.506769
						-54	0.00136215	0.440114	0.482203		-54	0.00136215	0.476364	0.503057
						-53	0.00404035	0.468586	0.474516		-53	0.00404035	0.471475	0.478573
						-52	0.00269741	0.470785	0.459705		-52	0.00269741	0.484326	0.469032
						-51	0.00358117	0.450542	0.479328		-51	0.00358117	0.483906	0.49057
						-50	0.00281652	0.465315	0.485371		-50	0.00281652	0.507387	0.49771
						-49	0.0021268	0.484331	0.47999		-49	0.0021268	0.516807	0.483112
						-48	0.00110471	0.478931	0.488162		-48	0.00110471	0.506169	0.510619
						-47	0.00535447	0.473879	0.480825		-47	0.00535447	0.479236	0.502778
						-46	0.00316042	0.465853	0.466587		-46	0.00316042	0.48405	0.490061
						-45	0.00292219	0.448871	0.475194		-45	0.00292219	0.518064	0.4853
						-44	0.00296062	0.464168	0.476588		-44	0.00296062	0.479359	0.486712
						-43	0.00237848	0.470955	0.486114		-43	0.00237848	0.43748	0.504365
						-42	0.00637848	0.482933	0.506886		-42	0.00637848	0.439072	0.521303
						-41	0.0021633	0.485367	0.525717		-41	0.0021633	0.464918	0.51713
						-40	0.00392699	0.47456	0.539662		-40	0.00392699	0.489777	0.513264
						-39	0.00257061	0.464564	0.507875		-39	0.00257061	0.498582	0.521844
						-38	0.00964649	0.485588	0.489965		-38	0.00964649	0.509283	0.508243
						-37	0.00761767	0.476791	0.485472		-37	0.00761767	0.506165	0.519428
						-36	0.00393276	0.483455	0.494172		-36	0.00393276	0.521193	0.519272
						-35	0.00654563	0.525448	0.528814		-35	0.00654563	0.525371	0.533496
						-34	0.00581748	0.504002	0.526858		-34	0.00581748	0.517146	0.549572
						-33	0.00698751	0.468264	0.515787		-33	0.00698751	0.508315	0.560946
						-32	0.00476657	0.485426	0.525716		-32	0.00476657	0.509831	0.590662
						-31	0.00676849	0.498581	0.530661		-31	0.00676849	0.51869	0.57016
						-30	0.0072123	0.495203	0.527699		-30	0.0072123	0.52567	0.55766
						-29	0.00723727	0.49466	0.538462		-29	0.00723727	0.501734	0.559773
						-28	0.00307973	0.48566	0.545717		-28	0.00307973	0.50883	0.564349
						-27	0.00357733	0.473922	0.533263		-27	0.00357733	0.53608	0.577697
						-26	0.00443804	0.472737	0.54659		-26	0.00443804	0.495197	0.545734
						-25	0.00284534	0.495394	0.568495		-25	0.00284534	0.501899	0.559866
						-24	0.00446878	0.506714	0.550129		-24	0.00446878	0.533146	0.591476
						-23	0.00551009	0.51694	0.563048		-23	0.00551009	0.553778	0.591636
						-22	0.00620941	0.499095	0.577989		-22	0.00620941	0.546632	0.595221
						-21	0.00326225	0.503146	0.577269		-21	0.00326225	0.528467	0.568287
						-20	0.0111623	0.524798	0.576232		-20	0.0111623	0.53886	0.581418
						-19	0.00198655	0.522368	0.57117		-19	0.00198655	0.524355	0.606431
						-18	0.00593084	0.521153	0.575496		-18	0.00593084	0.532153	0.57536
						-17	0.00680884	0.528846	0.583837		-17	0.00680884	0.543812	0.546108
						-16	0.00420941	0.543941	0.589843		-16	0.00420941	0.560686	0.54437
						-15	0.00810182	0.542507	0.582041		-15	0.00810182	0.586506	0.554555
						-14	0.00779443	0.55127	0.586592		-14	0.00779443	0.584007	0.565546
						-13	0.00495293	0.554351	0.595875		-13	0.00495293	0.576887	0.57001
						-12	0.00542171	0.536283	0.600428		-12	0.00542171	0.569695	0.553932
						-11	0.00629011	0.528013	0.577188		-11	0.00629011	0.572071	0.557228
						-10	0.010171	0.519198	0.598513		-10	0.010171	0.576311	0.590147
						-9	0.0103727	0.522577	0.604199		-9	0.0103727	0.582553	0.572856
						-8	0.0163958	0.589825	0.581458		-8	0.0163958	0.643491	0.541261
						-7	0.0107128	0.587252	0.585793		-7	0.0107128	0.642039	0.534434
						-6	0.00710855	0.587302	0.590504		-6	0.00710855	0.652114	0.530856
						-5	0.0227973	0.628299	0.622572		-5	0.0227973	0.654459	0.566864
						-4	0.00910086	0.647674	0.672298		-4	0.00910086	0.635762	0.610905
						-3	0.0171873	0.62114	0.627809		-3	0.0171873	0.623181	0.585957
						-2	0.019635	0.611044	0.583524		-2	0.019635	0.651823	0.563011
						-1	0.0206186	0.6131	0.667568		-1	0.0206186	0.671277	0.649682
						0	0.0101037	0.590604	0.633453		0	0.0101037	0.797546	0.54857
						1	0.0102843	0.481833	0.628213		1	0.0102843	0.630682	0.524183
						2	0.0131028	0.551205	0.629132		2	0.0131028	0.644559	0.523534
						3	0.0154966	0.589483	0.659219		3	0.0154966	0.705219	0.566471
						4	0.0153814	0.560777	0.668879		4	0.0153814	0.698121	0.593399
						5	0.0224131	0.581971	0.657289		5	0.0224131	0.666667	0.573848
						6	0.0230567	0.625058	0.638543		6	0.0230567	0.649455	0.548681
						7	0.0205264	0.642559	0.64213		7	0.0205264	0.6603	0.546155
						8	0.0220922	0.615269	0.650966		8	0.0220922	0.710653	0.526306
						9	0.0253218	0.618834	0.648068		9	0.0253218	0.717158	0.485255
						10	0.0266282	0.603015	0.637203		10	0.0266282	0.674829	0.46789
						11	0.0336907	0.606244	0.66		11	0.0336907	0.642681	0.500636
						12	0.0388204	0.636333	0.664595		12	0.0388204	0.654955	0.509422
						13	0.0211681	0.634525	0.653769		13	0.0211681	0.707415	0.507337
						14	0.0425898	0.593209	0.670132		14	0.0425898	0.674217	0.509328
						15	0.0340173	0.590234	0.667835		15	0.0340173	0.663009	0.50162
						16	0.0205591	0.662701	0.638026		16	0.0205591	0.726084	0.490866
						17	0.0379481	0.663539	0.617653		17	0.0379481	0.716878	0.484184
						18	0.0430548	0.656751	0.64843		18	0.0430548	0.68096	0.473201
						19	0.055975	0.660396	0.661233		19	0.055975	0.677918	0.463295
						20	0.0430355	0.636246	0.643432		20	0.0430355	0.727172	0.471618
						21	0.0474428	0.620006	0.635093		21	0.0474428	0.721899	0.482229
						22	0.0424803	0.645052	0.670841		22	0.0424803	0.711259	0.483217
						23	0.0516292	0.665624	0.672391		23	0.0516292	0.739848	0.490393
						24	0.0660845	0.668567	0.654026		24	0.0660845	0.739873	0.510589
						25	0.058023	0.671145	0.658464		25	0.058023	0.730854	0.511324
						26	0.0822305	0.650488	0.653963		26	0.0822305	0.717298	0.488009
						27	0.0705744	0.648877	0.625225		27	0.0705744	0.720274	0.491615
						28	0.0696619	0.628956	0.638057		28	0.0696619	0.733333	0.484015
						29	0.0726206	0.628299	0.672214		29	0.0726206	0.753441	0.476357
						30	0.0981441	0.66092	0.673913		30	0.0981441	0.786026	0.490213
						31	0.0838348	0.659855	0.681423		31	0.0838348	0.802124	0.490299
						32	0.105391	0.641372	0.676099		32	0.105391	0.784891	0.496205
						33	0.090903	0.662158	0.655462		33	0.090903	0.746727	0.52967
						34	0.138225	0.673881	0.638611		34	0.138225	0.73821	0.526428
						35	0.108742	0.662889	0.640893		35	0.108742	0.752961	0.51072
						36	0.1161	0.652897	0.645182		36	0.1161	0.752381	0.541019
						37	0.109552	0.666667	0.669891		37	0.109552	0.728243	0.526896
						38	0.110294	0.684707	0.688535		38	0.110294	0.732351	0.522176
						39	0.119939	0.65546	0.68594		39	0.119939	0.755895	0.534259
						40	0.163372	0.66325	0.676804		40	0.163372	0.755748	0.534421
						41	0.143792	0.68901	0.654115		41	0.143792	0.746178	0.547781
						42	0.144442	0.686965	0.660682		42	0.144442	0.769841	0.582849
						43	0.140601	0.675984	0.669163		43	0.140601	0.790309	0.584759
						44	0.144359	0.692775	0.646831		44	0.144359	0.797685	0.539173
						45	0.15717	0.704484	0.662357		45	0.15717	0.789445	0.548146
						46	0.148202	0.670169	0.690047		46	0.148202	0.74553	0.567426
						47	0.146108	0.661909	0.698447		47	0.146108	0.745422	0.553436
						48	0.159869	0.670706	0.687529		48	0.159869	0.783251	0.559174
						49	0.130183	0.679683	0.660694		49	0.130183	0.791413	0.583993
						50	0.154978	0.69152	0.658098		50	0.154978	0.796188	0.577839
						51	0.127908	0.683416	0.666203		51	0.127908	0.765696	0.595349
						52	0.127944	0.674337	0.666282		52	0.127944	0.761378	0.614518
						53	0.104571	0.684808	0.653549		53	0.104571	0.769269	0.59001
						54	0.127003	0.699215	0.66908		54	0.127003	0.785732	0.592159
						55	0.11414	0.715302	0.682739		55	0.11414	0.83399	0.596181
						56	0.101139	0.722498	0.655992		56	0.101139	0.798936	0.600354
						57	0.104907	0.688916	0.666738		57	0.104907	0.774512	0.617229
						58	0.103668	0.689073	0.675225		58	0.103668	0.776666	0.605032
						59	0.0759789	0.699531	0.667582		59	0.0759789	0.7662	0.590118
						60	0.080611	0.718018	0.659439		60	0.080611	0.779929	0.596525
						61	0.0831105	0.714947	0.637479		61	0.0831105	0.814025	0.568438
						62	0.063341	0.692026	0.648822		62	0.063341	0.826342	0.566251
						63	0.0614774	0.696842	0.669914		63	0.0614774	0.819906	0.58934
						64	0.0639231	0.707683	0.673493		64	0.0639231	0.76642	0.561496
						65	0.0768761	0.720862	0.680659		65	0.0768761	0.732663	0.582544
						66	0.0601364	0.70003	0.673852		66	0.0601364	0.736157	0.601032
						67	0.0543977	0.686074	0.672772		67	0.0543977	0.746238	0.580952
						68	0.0562325	0.697977	0.683299		68	0.0562325	0.796033	0.596265
						69	0.053293	0.703853	0.679018		69	0.053293	0.788587	0.600841
						70	0.0512757	0.730652	0.688614		70	0.0512757	0.766827	0.587752
						71	0.0366705	0.729681	0.658519		71	0.0366705	0.753774	0.57575
						72	0.0305764	0.699091	0.627577		72	0.0305764	0.75	0.584515
						73	0.0294832	0.680733	0.635292		73	0.0294832	0.754842	0.593792
						74	0.0390624	0.644407	0.657565		74	0.0390624	0.723182	0.582513
						75	0.0276196	0.658585	0.667122		75	0.0276196	0.76903	0.561306
						76	0.0202786	0.667841	0.660948		76	0.0202786	0.817936	0.578367
						77	0.0145572	0.680154	0.640895		77	0.0145572	0.772353	0.597768
						78	0.0269433	0.682549	0.641396		78	0.0269433	0.747082	0.591011
						79	0.0152661	0.646246	0.640781		79	0.0152661	0.753667	0.603246
						80	0.01239	0.651605	0.631006		80	0.01239	0.746214	0.607292
						81	0.0122613	0.674925	0.631229		81	0.0122613	0.737696	0.59825
						82	0.00884534	0.679711	0.644169		82	0.00884534	0.725947	0.594001
						83	0.0114332	0.634326	0.645785		83	0.0114332	0.717717	0.594495
						84	0.0135946	0.621375	0.634066		84	0.0135946	0.711816	0.618341
						85	0.0101018	0.657394	0.623703		85	0.0101018	0.704185	0.61226
						86	0.00977137	0.673834	0.608123		86	0.00977137	0.746398	0.584716
						87	0.00819212	0.699057	0.621185		87	0.00819212	0.769597	0.572791
						88	0.00833237	0.683493	0.61909		88	0.00833237	0.754321	0.568146
						89	0.00459942	0.660159	0.621137		89	0.00459942	0.746611	0.579343
						90	0.00799808	0.679116	0.60815		90	0.00799808	0.689611	0.573533
						91	0.00940442	0.682845	0.603139		91	0.00940442	0.696216	0.561762
						92	0.00777522	0.651	0.606641		92	0.00777522	0.73453	0.570433
						93	0.00984054	0.616646	0.607395		93	0.00984054	0.70731	0.595561
						94	0.00750816	0.654907	0.604988		94	0.00750816	0.699796	0.584459
						95	0.0112642	0.673829	0.583234		95	0.0112642	0.692244	0.56908
						96	0.00395389	0.652256	0.591807		96	0.00395389	0.685903	0.572844
						97	0.00896254	0.645976	0.640913		97	0.00896254	0.694406	0.555368
						98	0.00370797	0.653453	0.641829		98	0.00370797	0.70182	0.570401
						99	0.00751009	0.647131	0.604956		99	0.00751009	0.689922	0.598537
						100	0.00482997	0.602797	0.581764		100	0.00482997	0.6794	0.587083
						101	0.00413064	0.608244	0.570793		101	0.00413064	0.656435	0.567113
						102	0.0025341	0.65151	0.571869		102	0.0025341	0.640064	0.563615
						103	0.00279155	0.670861	0.569663		103	0.00279155	0.66799	0.557733
						104	0.00779635	0.667842	0.576969		104	0.00779635	0.668164	0.564637
						105	0.00441883	0.6329	0.570431		105	0.00441883	0.682652	0.56872
						106	0.0055562	0.597624	0.574015		106	0.0055562	0.698221	0.580377
						107	0.00702978	0.59945	0.604066		107	0.00702978	0.660315	0.581727
						108	0.00472815	0.607983	0.59162		108	0.00472815	0.664871	0.558445
						109	0.00165034	0.62057	0.58465		109	0.00165034	0.681012	0.57423
						110	0.00624015	0.633312	0.587506		110	0.00624015	0.666763	0.564302
						111	0.010171	0.609564	0.601686		111	0.010171	0.681521	0.540832
						112	0.001756	0.613062	0.620415		112	0.001756	0.692562	0.545789
						113	0.00174448	0.611578	0.602395		113	0.00174448	0.679491	0.547619
						114	0.00466859	0.603058	0.588496		114	0.00466859	0.646386	0.545103
						115	0.00296446	0.643675	0.601836		115	0.00296446	0.655522	0.553073
						116	0.00269933	0.651262	0.604702		116	0.00269933	0.668676	0.570802
						117	0.00265898	0.614933	0.590135		117	0.00265898	0.644393	0.571393
						118	0.00512584	0.599936	0.586303		118	0.00512584	0.640311	0.553888
						119	0.00106628	0.60354	0.591928		119	0.00106628	0.638156	0.55366
						120	0.00712008	0.583951	0.603287		120	0.00712008	0.623197	0.552844
						121	0.00641691	0.593504	0.600346		121	0.00641691	0.647006	0.553233
						122	0.00637848	0.605255	0.577219		122	0.00637848	0.655585	0.573959
						123	0.00539865	0.602632	0.572912		123	0.00539865	0.620357	0.58995
						124	0.00946782	0.604724	0.583814		124	0.00946782	0.607183	0.603519
						125	0.00901825	0.604248	0.579758		125	0.00901825	0.610401	0.603682
						126	0.013024	0.593236	0.554355		126	0.013024	0.585059	0.580824
						127	0.00714697	0.601307	0.571034		127	0.00714697	0.579476	0.572181
						128	0.00595965	0.595785	0.602458		128	0.00595965	0.604935	0.566064
						129	0.00726993	0.591521	0.581662		129	0.00726993	0.611587	0.553081
						130	0.00893372	0.585771	0.577191		130	0.00893372	0.602564	0.568017
						131	0.00828434	0.573438	0.591393		131	0.00828434	0.586522	0.595715
						132	0.00914697	0.567336	0.594564		132	0.00914697	0.600348	0.563594
						133	0.00074928	0.5531	0.616115		133	0.00074928	0.610275	0.53752
						134	0.00827474	0.542195	0.629044		134	0.00827474	0.592117	0.555835
						135	0.00864169	0.541032	0.598808		135	0.00864169	0.576615	0.564811
						136	0.0103689	0.570641	0.60189		136	0.0103689	0.594727	0.559215
						137	0.00711047	0.548398	0.616047		137	0.00711047	0.612394	0.574045
						138	0.00473007	0.544094	0.60885		138	0.00473007	0.607591	0.585612
						139	0.0105456	0.579093	0.601687		139	0.0105456	0.612813	0.572545
						140	0.00643804	0.572471	0.614714		140	0.00643804	0.603422	0.59238
						141	0.00978674	0.561458	0.61544		141	0.00978674	0.585826	0.587917
						142	0.00958886	0.571916	0.593728		142	0.00958886	0.607153	0.572816
						143	0.00815754	0.574901	0.618405		143	0.00815754	0.612707	0.584314
						144	0.0107858	0.554136	0.63057		144	0.0107858	0.591322	0.572712
						145	0.0113064	0.550558	0.609483		145	0.0113064	0.581781	0.567691
						146	0.011195	0.558958	0.583276		146	0.011195	0.57273	0.58732
						147	0.0102901	0.535305	0.597213		147	0.0102901	0.580664	0.609002
						148	0.0131393	0.538387	0.616818		148	0.0131393	0.597935	0.602092
						149	0.0068146	0.575727	0.612329		149	0.0068146	0.603847	0.574276
						150	0.0120384	0.586689	0.632653		150	0.0120384	0.603377	0.590833
						151	0.011049	0.556323	0.634985		151	0.011049	0.609172	0.633484
						152	0.0109452	0.537754	0.632522		152	0.0109452	0.626843	0.638405
						153	0.0159654	0.556439	0.633199		153	0.0159654	0.612053	0.621272
						154	0.0148991	0.569896	0.654223		154	0.0148991	0.568272	0.624711
						155	0.00822863	0.568345	0.673804		155	0.00822863	0.560109	0.608282
						156	0.0235331	0.553776	0.665862		156	0.0235331	0.578751	0.591882
						157	0.0315677	0.552888	0.638755		157	0.0315677	0.599824	0.589798
						158	0.0112699	0.5599	0.6343		158	0.0112699	0.617331	0.582023
						159	0.0180154	0.568189	0.650983		159	0.0180154	0.626138	0.602043
						160	0.019147	0.571788	0.642995		160	0.019147	0.615678	0.59627
						161	0.00329107	0.558228	0.636826		161	0.00329107	0.606872	0.591361
						162	0.0251604	0.565329	0.637045		162	0.0251604	0.612215	0.613928
						163	0.0107109	0.586733	0.658372		163	0.0107109	0.609244	0.612254
						164	0.0150087	0.586906	0.654894		164	0.0150087	0.615179	0.619329
						165	0.0203036	0.570221	0.640744		165	0.0203036	0.622927	0.653783
						166	0.0256542	0.56864	0.660652		166	0.0256542	0.623193	0.640185
						167	0.0176542	0.574842	0.66049		167	0.0176542	0.627292	0.623304
						168	0.0147685	0.605489	0.661363		168	0.0147685	0.616708	0.626701
						169	0.0309837	0.615954	0.652858		169	0.0309837	0.636391	0.61825
						170	0.0304035	0.576134	0.646126		170	0.0304035	0.665381	0.630725
						171	0.0232411	0.586261	0.669901		171	0.0232411	0.659448	0.633432
						172	0.0299769	0.601177	0.682288		172	0.0299769	0.613025	0.635223
						173	0.0255389	0.60763	0.655785		173	0.0255389	0.594379	0.652991
						174	0.0326513	0.625538	0.656965		174	0.0326513	0.617092	0.653259
						175	0.0279616	0.621588	0.646296		175	0.0279616	0.632728	0.680122
						176	0.0386647	0.606199	0.649633		176	0.0386647	0.627384	0.685643
						177	0.0338751	0.582431	0.653167		177	0.0338751	0.601278	0.626245
						178	0.0321556	0.610992	0.648354		178	0.0321556	0.618243	0.621048
						179	0.0422171	0.632058	0.694231		179	0.0422171	0.666273	0.672135
						180	0.0408588	0.615705	0.687255		180	0.0408588	0.663866	0.682345
						181	0.0436254	0.600248	0.65365		181	0.0436254	0.651843	0.67968
						182	0.0390797	0.619988	0.671106		182	0.0390797	0.672399	0.670213
						183	0.0586359	0.641437	0.689552		183	0.0586359	0.662041	0.672263
						184	0.0550605	0.63201	0.660666		184	0.0550605	0.669888	0.687767
						185	0.0419385	0.635452	0.641626		185	0.0419385	0.696852	0.684508
						186	0.0605975	0.64456	0.656086		186	0.0605975	0.691071	0.671624
						187	0.0636792	0.626039	0.68291		187	0.0636792	0.672352	0.678375
						188	0.0642786	0.61806	0.66858		188	0.0642786	0.700538	0.682763
						189	0.0966724	0.640707	0.673505		189	0.0966724	0.724066	0.667523
						190	0.0797829	0.638612	0.684679		190	0.0797829	0.686037	0.681285
						191	0.0539866	0.63285	0.671991		191	0.0539866	0.684985	0.698542
						192	0.0675178	0.627276	0.666819		192	0.0675178	0.71971	0.690889
						193	0.0866955	0.62994	0.693476		193	0.0866955	0.71866	0.668906
						194	0.0918617	0.647676	0.705617		194	0.0918617	0.692221	0.649536
						195	0.100526	0.628657	0.690037		195	0.100526	0.658966	0.665624
						196	0.115725	0.649475	0.696025		196	0.115725	0.678591	0.667778
						197	0.099806	0.646497	0.69743		197	0.099806	0.70258	0.645016
						198	0.104507	0.603068	0.711256		198	0.104507	0.67868	0.666521
						199	0.120599	0.617622	0.698013		199	0.120599	0.6777	0.662899
						200	0.120805	0.635474	0.669905		200	0.120805	0.711337	0.635451
						201	0.134279	0.645953	0.64773		201	0.134279	0.706719	0.647564
						202	0.128048	0.661863	0.646104		202	0.128048	0.68961	0.663315
						203	0.130273	0.659466	0.679295		203	0.130273	0.717528	0.659398
						204	0.160309	0.658421	0.678532		204	0.160309	0.717793	0.673894
						205	0.129987	0.662751	0.687183		205	0.129987	0.741766	0.702034
						206	0.144521	0.660356	0.672287		206	0.144521	0.735589	0.686781
						207	0.159368	0.645682	0.647773		207	0.159368	0.699652	0.665296
						208	0.138692	0.642424	0.671091		208	0.138692	0.720803	0.672403
						209	0.145235	0.661633	0.672222		209	0.145235	0.739932	0.690162
						210	0.159689	0.661786	0.674257		210	0.159689	0.736341	0.673443
						211	0.15946	0.680653	0.683907		211	0.15946	0.730953	0.669158
						212	0.132476	0.679944	0.676503		212	0.132476	0.721135	0.67879
						213	0.127768	0.659486	0.705103		213	0.127768	0.758938	0.65136
						214	0.143931	0.641651	0.704228		214	0.143931	0.765452	0.658611
						215	0.141719	0.63563	0.650931		215	0.141719	0.732298	0.660559
						216	0.126538	0.656837	0.659304		216	0.126538	0.745157	0.671933
						217	0.143537	0.66512	0.67074		217	0.143537	0.745308	0.665487
						218	0.128548	0.668246	0.661032		218	0.128548	0.72002	0.637331
						219	0.138305	0.685849	0.708711		219	0.138305	0.699921	0.664282
						220	0.117195	0.693842	0.723131		220	0.117195	0.72602	0.695518
						221	0.108649	0.670981	0.668672		221	0.108649	0.746229	0.654321
						222	0.108578	0.65893	0.641178		222	0.108578	0.757415	0.608111
						223	0.0953583	0.656574	0.634729		223	0.0953583	0.763188	0.644979
						224	0.0970663	0.675576	0.631242		224	0.0970663	0.77707	0.645023
						225	0.100365	0.68513	0.638225		225	0.100365	0.74834	0.626104
						226	0.0827493	0.685039	0.63956		226	0.0827493	0.728643	0.623713
						227	0.0798328	0.718215	0.646122		227	0.0798328	0.769641	0.651515
						228	0.0707992	0.704676	0.661808		228	0.0707992	0.785243	0.675744
						229	0.0646244	0.702345	0.667212		229	0.0646244	0.746451	0.634779
						230	0.0679846	0.67985	0.649656		230	0.0679846	0.663816	0.644899
						231	0.0583842	0.645991	0.639862		231	0.0583842	0.686614	0.640742
						232	0.0809433	0.694606	0.645534		232	0.0809433	0.719725	0.616978
						233	0.0562997	0.678862	0.65908		233	0.0562997	0.704813	0.645662
						234	0.052123	0.624902	0.669942		234	0.052123	0.708738	0.647755
						235	0.0394525	0.636637	0.67904		235	0.0394525	0.70226	0.634645
						236	0.0452642	0.665062	0.636979		236	0.0452642	0.739972	0.640742
						237	0.0293353	0.681411	0.616536		237	0.0293353	0.769735	0.631275
						238	0.0269952	0.694386	0.662124		238	0.0269952	0.723635	0.640089
						239	0.0420135	0.708124	0.655443		239	0.0420135	0.680131	0.630494
						240	0.0324611	0.692308	0.628403		240	0.0324611	0.694988	0.624014
						241	0.0335773	0.663489	0.633641		241	0.0335773	0.728707	0.618566
						242	0.023512	0.682784	0.637951		242	0.023512	0.72352	0.629442
						243	0.0311412	0.687771	0.65843		243	0.0311412	0.701999	0.65649
						244	0.0182824	0.648476	0.683922		244	0.0182824	0.710548	0.626344
						245	0.0141268	0.654859	0.637559		245	0.0141268	0.705882	0.642648
						246	0.0118924	0.673507	0.625638		246	0.0118924	0.680905	0.671142
						247	0.019706	0.648913	0.636131		247	0.019706	0.694728	0.64356
						248	0.0210836	0.667778	0.62305		248	0.0210836	0.686866	0.603709
						249	0.0197233	0.668284	0.620539		249	0.0197233	0.700621	0.631063
						250	0.0208722	0.647387	0.630896		250	0.0208722	0.720529	0.657776
						251	0.0137387	0.671577	0.6368		251	0.0137387	0.689861	0.64019
						252	0.0205168	0.661337	0.622523		252	0.0205168	0.706615	0.639158
						253	0.00874544	0.670159	0.632799		253	0.00874544	0.733691	0.638725
						254	0.0174525	0.674502	0.656591		254	0.0174525	0.717398	0.659448
						255	0.012171	0.634644	0.644196		255	0.012171	0.683562	0.656138
						256	0.00819789	0.614832	0.616351		256	0.00819789	0.677511	0.62512
						257	0.00935639	0.631371	0.634625		257	0.00935639	0.683205	0.611085
						258	0.0147089	0.638334	0.641605		258	0.0147089	0.687267	0.631098
						259	0.00385399	0.644451	0.626699		259	0.00385399	0.691097	0.645505
						260	0.00732565	0.635537	0.616255		260	0.00732565	0.669884	0.609623
						261	0.00711239	0.611111	0.597373		261	0.00711239	0.656916	0.598722
						262	0.00363497	0.630454	0.610157		262	0.00363497	0.678862	0.599145
						263	0.00385975	0.642327	0.641419		263	0.00385975	0.695814	0.581528
						264	0.0101768	0.624665	0.643348		264	0.0101768	0.669635	0.601105
						265	0.0048415	0.606124	0.620698		265	0.0048415	0.642332	0.611842
						266	0.00471662	0.610298	0.611057		266	0.00471662	0.670955	0.623979
						267	0.00609222	0.612782	0.609212		267	0.00609222	0.69492	0.619283
						268	0.00811143	0.613568	0.610967		268	0.00811143	0.676231	0.595583
						269	0.00503939	0.633993	0.626251		269	0.00503939	0.66937	0.604208
						270	0.00515082	0.631953	0.607109		270	0.00515082	0.659391	0.613855
						271	0.0076292	0.645814	0.588263		271	0.0076292	0.665763	0.603116
						272	0.00335062	0.651229	0.611702		272	0.00335062	0.679547	0.576747
						273	0.00698943	0.626891	0.627456		273	0.00698943	0.661244	0.581711
						274	0.00641114	0.614634	0.614863		274	0.00641114	0.652435	0.60394
						275	0.00252834	0.619076	0.601399		275	0.00252834	0.673463	0.609291
						276	0.00488569	0.624697	0.596942		276	0.00488569	0.693255	0.596264
						277	0.00512584	0.625075	0.593184		277	0.00512584	0.641654	0.586207
						278	0.00560615	0.624434	0.607423		278	0.00560615	0.629116	0.588539
						279	0.00893948	0.637402	0.608216		279	0.00893948	0.647424	0.593685
						280	0.00239577	0.627647	0.608		280	0.00239577	0.636205	0.592287
						281	0.0032219	0.619232	0.625832		281	0.0032219	0.618978	0.58732
						282	0.00720653	0.638914	0.612274		282	0.00720653	0.610932	0.595189
						283	0.00416907	0.629829	0.602233		283	0.00416907	0.635541	0.598262
						284	0.00424015	0.616858	0.627845		284	0.00424015	0.646703	0.599502
						285	0.00539289	0.609626	0.638251		285	0.00539289	0.626977	0.583567
						286	0.00434006	0.593052	0.611972		286	0.00434006	0.621149	0.564379
						287	0.0081172	0.589264	0.611596		287	0.0081172	0.626834	0.561489
						288	0.00449183	0.601942	0.620138		288	0.00449183	0.613463	0.602191
						289	0.0127916	0.586387	0.613503		289	0.0127916	0.61939	0.631567
						290	0.00970605	0.582215	0.611475		290	0.00970605	0.604843	0.604181
						291	0.0060634	0.610958	0.586746		291	0.0060634	0.611095	0.597213
						292	0.0165187	0.603527	0.588375		292	0.0165187	0.631133	0.601148
						293	0.00753122	0.591814	0.59584		293	0.00753122	0.618686	0.62228
						294	0.00638425	0.600474	0.601218		294	0.00638425	0.60324	0.626476
						295	0.00584246	0.592973	0.606766		295	0.00584246	0.575499	0.587835
						296	0.00730452	0.576165	0.584897		296	0.00730452	0.587601	0.577718
						297	0.00641499	0.575475	0.590646		297	0.00641499	0.612327	0.590919
						298	0.00372142	0.57625	0.601192		298	0.00372142	0.600311	0.60471
						299	0.00834774	0.575086	0.595353		299	0.00834774	0.572563	0.628033
						300	0.00903362	0.568168	0.58214		300	0.00903362	0.579542	0.631957
						301	0.0147108	0.583626	0.586676		301	0.0147108	0.596466	0.610524
						302	0.00755428	0.62176	0.614962		302	0.00755428	0.601156	0.591381
						303	0.0101844	0.615601	0.607039		303	0.0101844	0.610696	0.590772
						304	0.00814601	0.603837	0.6		304	0.00814601	0.616652	0.592515
						305	0.00720077	0.606	0.626217		305	0.00720077	0.632581	0.598547
						306	0.0033756	0.608288	0.625971		306	0.0033756	0.621182	0.607834
						307	0.0177061	0.603518	0.629513		307	0.0177061	0.601523	0.605354
						308	0.0101652	0.568926	0.650214		308	0.0101652	0.579022	0.61244
						309	0.0101864	0.567891	0.640613		309	0.0101864	0.570752	0.620309
						310	0.00959462	0.581002	0.632558		310	0.00959462	0.588656	0.618569
						311	0.00730452	0.576014	0.628606		311	0.00730452	0.597222	0.60254
						312	0.0112872	0.581862	0.60675		312	0.0112872	0.616748	0.600092
						313	0.00942363	0.558359	0.603695		313	0.00942363	0.603088	0.62683
						314	0.0122056	0.551014	0.610247		314	0.0122056	0.554084	0.632339
						315	0.0158886	0.551894	0.591827		315	0.0158886	0.549688	0.618046
						316	0.0124669	0.543787	0.599906		316	0.0124669	0.595365	0.630564
						317	0.0166013	0.539158	0.622845		317	0.0166013	0.592387	0.635644
						318	0.00732565	0.534618	0.628517		318	0.00732565	0.58287	0.62407
						319	0.00887608	0.541539	0.64094		319	0.00887608	0.604651	0.655566
						320	0.0240807	0.554458	0.643416		320	0.0240807	0.595225	0.650628
						321	0.0186705	0.587145	0.621537		321	0.0186705	0.584066	0.617606
						322	0.0257387	0.616143	0.606761		322	0.0257387	0.590372	0.595934
						323	0.0210202	0.632129	0.624432		323	0.0210202	0.609852	0.590657
						324	0.0159308	0.628097	0.637426		324	0.0159308	0.607103	0.608148
						325	0.023414	0.601502	0.63526		325	0.023414	0.575062	0.604062
						326	0.0116791	0.590081	0.641835		326	0.0116791	0.579034	0.617051
						327	0.0159789	0.579232	0.641964		327	0.0159789	0.589216	0.637888
						328	0.0162382	0.595153	0.642142		328	0.0162382	0.60251	0.635234
						329	0.0108934	0.623582	0.653599		329	0.0108934	0.638488	0.628868
						330	0.0202786	0.596677	0.638113		330	0.0202786	0.651506	0.623617
						331	0.0238655	0.585656	0.612947		331	0.0238655	0.659562	0.611625
						332	0.027975	0.590183	0.634779		332	0.027975	0.653768	0.632703
						333	0.0324342	0.601526	0.656461		333	0.0324342	0.63714	0.660847
						334	0.0337829	0.594554	0.632471		334	0.0337829	0.602685	0.664567
						335	0.0141556	0.567007	0.63678		335	0.0141556	0.569666	0.683615
						336	0.034463	0.567932	0.639565		336	0.034463	0.585481	0.686596
						337	0.0410989	0.579316	0.612866		337	0.0410989	0.58844	0.667136
						338	0.034365	0.594922	0.645073		338	0.034365	0.586243	0.619991
						339	0.0329145	0.594268	0.675404		339	0.0329145	0.595194	0.612425
						340	0.0429472	0.58503	0.646028		340	0.0429472	0.592454	0.635431
						341	0.0378521	0.589089	0.641628		341	0.0378521	0.632796	0.628137
						342	0.0377195	0.601035	0.658049		342	0.0377195	0.65106	0.63924
						343	0.0557906	0.591065	0.665516		343	0.0557906	0.645426	0.646617
						344	0.0352565	0.597823	0.66659		344	0.0352565	0.607405	0.645771
						345	0.0436561	0.622319	0.666361		345	0.0436561	0.607964	0.663091
						346	0.034342	0.633998	0.681733		346	0.034342	0.657329	0.656222
						347	0.0505399	0.596809	0.680994		347	0.0505399	0.651712	0.64206
						348	0.0516215	0.583095	0.642263		348	0.0516215	0.671816	0.663717
						349	0.0494102	0.613793	0.63357		349	0.0494102	0.683185	0.672984
						350	0.0677118	0.581979	0.62777		350	0.0677118	0.638578	0.644245
						351	0.0377137	0.566369	0.624865		351	0.0377137	0.623116	0.647872
						352	0.0441114	0.604651	0.661836		352	0.0441114	0.634615	0.680729
						353	0.0585648	0.62018	0.658621		353	0.0585648	0.620057	0.671435
						354	0.054928	0.594777	0.664251		354	0.054928	0.632904	0.643642
						355	0.0770528	0.592998	0.671205		355	0.0770528	0.649528	0.642087
						356	0.0606109	0.621122	0.637385		356	0.0606109	0.638574	0.647799
						357	0.0860768	0.644897	0.620104		357	0.0860768	0.663304	0.653321
						358	0.106342	0.636463	0.653463		358	0.106342	0.689684	0.662063
						359	0.112936	0.631711	0.675236		359	0.112936	0.659785	0.646664
						360	0.0993929	0.651545	0.657588		360	0.0993929	0.669984	0.652329
						361	0.0892507	0.622605	0.650762		361	0.0892507	0.692896	0.647403
						362	0.120624	0.612098	0.643285		362	0.120624	0.669124	0.638378
						363	0.0954582	0.6246	0.651522		363	0.0954582	0.6744	0.6678
						364	0.125101	0.614031	0.660706		364	0.125101	0.663193	0.671675
						365	0.143376	0.637067	0.682082		365	0.143376	0.655981	0.653231
						366	0.113143	0.647154	0.684293		366	0.113143	0.658096	0.647588
						367	0.106033	0.620081	0.673747		367	0.106033	0.653431	0.658885
						368	0.114012	0.605767	0.675576		368	0.114012	0.686917	0.675402
						369	0.11693	0.616946	0.662621		369	0.11693	0.711055	0.66745
						370	0.130889	0.660734	0.66241		370	0.130889	0.714206	0.653595
						371	0.120073	0.658509	0.648902		371	0.120073	0.713968	0.656152
						372	0.135908	0.621592	0.640556		372	0.135908	0.670879	0.667934
						373	0.131746	0.63962	0.656194		373	0.131746	0.656868	0.677295
						374	0.10234	0.652944	0.687746		374	0.10234	0.677633	0.678984
						375	0.123821	0.644279	0.691201		375	0.123821	0.659802	0.653454
						376	0.126499	0.633427	0.665051		376	0.126499	0.68791	0.669216
						377	0.107844	0.634365	0.662435		377	0.107844	0.698186	0.674842
						378	0.119998	0.653643	0.662144		378	0.119998	0.670585	0.639638
						379	0.126882	0.656302	0.641358		379	0.126882	0.673435	0.633701
						380	0.131164	0.646508	0.655044		380	0.131164	0.729197	0.635649
						381	0.111727	0.642444	0.660427		381	0.111727	0.755978	0.63055
						382	0.117881	0.638257	0.655376		382	0.117881	0.705765	0.643223
						383	0.120592	0.66047	0.673263		383	0.120592	0.69415	0.654826
						384	0.10025	0.673773	0.682378		384	0.10025	0.698818	0.637319
						385	0.0971892	0.654688	0.665059		385	0.0971892	0.726016	0.633128
						386	0.0917887	0.665179	0.63583		386	0.0917887	0.709747	0.646812
						387	0.0895312	0.682019	0.621652		387	0.0895312	0.670804	0.637916
						388	0.0841825	0.672691	0.641071		388	0.0841825	0.699037	0.64988
						389	0.0622498	0.675399	0.688027		389	0.0622498	0.709188	0.682519
						390	0.0747647	0.680266	0.697277		390	0.0747647	0.707766	0.663613
						391	0.0755447	0.662982	0.655921		391	0.0755447	0.713696	0.64814
						392	0.0817272	0.652665	0.640192		392	0.0817272	0.710778	0.659112
						393	0.0754409	0.667994	0.649603		393	0.0754409	0.709635	0.650182
						394	0.065806	0.645272	0.645469		394	0.065806	0.663701	0.654533
						395	0.0592277	0.639108	0.648729		395	0.0592277	0.681629	0.672927
						396	0.0844534	0.655309	0.650196		396	0.0844534	0.692606	0.656692
						397	0.0483112	0.629333	0.671853		397	0.0483112	0.673313	0.61481
						398	0.0402209	0.633446	0.671442		398	0.0402209	0.717491	0.606654
						399	0.0518213	0.650192	0.668028		399	0.0518213	0.701169	0.640837
						400	0.0465264	0.663158	0.660154		400	0.0465264	0.688267	0.673034
						401	0.0356254	0.656129	0.645727		401	0.0356254	0.716129	0.676203
						402	0.0323689	0.635356	0.641843		402	0.0323689	0.696639	0.667731
						403	0.0506302	0.65362	0.6455		403	0.0506302	0.703877	0.654053
						404	0.0363439	0.664339	0.657965		404	0.0363439	0.732812	0.618036
						405	0.0350451	0.661039	0.660058		405	0.0350451	0.707337	0.622353
						406	0.0215869	0.669845	0.645138		406	0.0215869	0.690578	0.63587
						407	0.0169203	0.687194	0.627474		407	0.0169203	0.694028	0.643007
						408	0.0180211	0.668522	0.616564		408	0.0180211	0.710837	0.622104
						409	0.0261844	0.652069	0.626466		409	0.0261844	0.726446	0.60479
						410	0.0185648	0.676889	0.638882		410	0.0185648	0.714365	0.627602
						411	0.0318636	0.657061	0.634152		411	0.0318636	0.673435	0.639202
						412	0.00874159	0.641731	0.638716		412	0.00874159	0.650589	0.639409
						413	0.0176599	0.649929	0.643557		413	0.0176599	0.640907	0.652817
						414	0.0237118	0.658945	0.63976		414	0.0237118	0.666475	0.648025
						415	0.0156599	0.64474	0.625598		415	0.0156599	0.703951	0.631906
						416	0.0185379	0.617575	0.632986		416	0.0185379	0.698919	0.630051
						417	0.0195658	0.624288	0.627907		417	0.0195658	0.678404	0.597533
						418	0.00929299	0.655353	0.612191		418	0.00929299	0.681235	0.608331
						419	0.0106744	0.653565	0.617026		419	0.0106744	0.687243	0.640954
						420	0.0106782	0.646107	0.625782		420	0.0106782	0.681858	0.648986
						421	0.0133679	0.661197	0.643245		421	0.0133679	0.665758	0.60601
						422	0.00455139	0.662666	0.666837		422	0.00455139	0.661899	0.602017
						423	0.00591547	0.652122	0.667253		423	0.00591547	0.68624	0.632576
						424	0.0140557	0.641304	0.657942		424	0.0140557	0.672648	0.622004
						425	0.0073122	0.638188	0.645932		425	0.0073122	0.633418	0.607982
						426	0.00510855	0.635094	0.621112		426	0.00510855	0.607574	0.626311
						427	0.0100096	0.640166	0.625847		427	0.0100096	0.635777	0.623022
						428	0.00567147	0.621529	0.625985		428	0.00567147	0.654416	0.593391
						429	0.00222863	0.619929	0.631445		429	0.00222863	0.650144	0.612714
						430	0.00619597	0.659149	0.640547		430	0.00619597	0.642877	0.625967
						431	0.00657253	0.668026	0.618943		431	0.00657253	0.664659	0.617284
						432	0.00670893	0.625285	0.613014		432	0.00670893	0.635224	0.614081
						433	0.00699135	0.602006	0.634297		433	0.00699135	0.616282	0.614876
						434	0	0.626144	0.607792		434	0	0.666293	0.604042
						435	0.00199039	0.640736	0.580729		435	0.00199039	0.642614	0.606329
						436	0.00980211	0.629476	0.614872		436	0.00980211	0.621882	0.612956
						437	0.00453218	0.630017	0.617357		437	0.00453218	0.654793	0.588741
						438	0.00392123	0.627914	0.636117		438	0.00392123	0.656213	0.568285
						439	0.00288569	0.631385	0.63381		439	0.00288569	0.629752	0.572125
						440	0.00448031	0.644645	0.609395		440	0.00448031	0.635778	0.601951
						441	0.00794044	0.640256	0.617306		441	0.00794044	0.641336	0.604283
						442	0.0143497	0.620091	0.586182		442	0.0143497	0.651252	0.58648
						443	0.00813641	0.608491	0.574408		443	0.00813641	0.618979	0.58909
						444	0.00489529	0.633803	0.611098		444	0.00489529	0.605465	0.573995
						445	0.0113045	0.64673	0.616811		445	0.0113045	0.639977	0.573573
						446	0.00733525	0.629095	0.611259		446	0.00733525	0.625514	0.576776
						447	0.00934486	0.617957	0.623075		447	0.00934486	0.623349	0.594657
						448	0.00939673	0.637926	0.616469		448	0.00939673	0.649588	0.599715
						449	0.00504707	0.617021	0.640812		449	0.00504707	0.653412	0.586174
						450	0.00743708	0.598454	0.632097		450	0.00743708	0.645548	0.610475
						451	0.00596158	0.589053	0.615653		451	0.00596158	0.623851	0.628507
						452	0.0049049	0.59954	0.613529		452	0.0049049	0.607194	0.618186
						453	0.00817099	0.636638	0.61426		453	0.00817099	0.623957	0.601142
						454	0.00800769	0.605052	0.637112		454	0.00800769	0.642753	0.614258
						455	0.00902978	0.601427	0.631766		455	0.00902978	0.642178	0.599421
						456	0.010513	0.606459	0.629362		456	0.010513	0.626814	0.603832
						457	0.01078	0.600457	0.598156		457	0.01078	0.632707	0.641546
						458	0.00846686	0.583595	0.587587		458	0.00846686	0.622235	0.628735
						459	0.0106225	0.565194	0.619276		459	0.0106225	0.599719	0.609756
						460	0.00898559	0.56383	0.620349		460	0.00898559	0.59434	0.604343
						461	0.00672238	0.583241	0.622135		461	0.00672238	0.591877	0.621742
						462	0.00421518	0.599315	0.617761		462	0.00421518	0.601884	0.613914
						463	0.0109049	0.602874	0.603136		463	0.0109049	0.58966	0.610788
						464	0.0143785	0.607311	0.632213		464	0.0143785	0.596555	0.628056
						465	0.0108838	0.581436	0.640469		465	0.0108838	0.594033	0.618969
						466	0.0141403	0.574403	0.617772		466	0.0141403	0.604678	0.608461
						467	0.012999	0.589373	0.603479		467	0.012999	0.625436	0.609709
						468	0.0150682	0.611628	0.598126		468	0.0150682	0.616564	0.592352
						469	0.00539481	0.624196	0.607357		469	0.00539481	0.59546	0.570294
						470	0.0120961	0.589093	0.614165		470	0.0120961	0.562676	0.572257
						471	0.00593852	0.568499	0.617676		471	0.00593852	0.61463	0.5699
						472	0.00515658	0.589397	0.584615		472	0.00515658	0.628398	0.603518
						473	0.0108031	0.585726	0.567153		473	0.0108031	0.586075	0.608232
						474	0.00897599	0.582239	0.594749		474	0.00897599	0.596865	0.603998
						475	0.0168473	0.577496	0.603426		475	0.0168473	0.606268	0.621635
						476	0.0105552	0.580726	0.586673		476	0.0105552	0.611254	0.599289
						477	0.0152603	0.575991	0.610101		477	0.0152603	0.595259	0.598762
						478	0.0242037	0.601033	0.615502		478	0.0242037	0.582715	0.604327
						479	0.0121652	0.620063	0.60836		479	0.0121652	0.59231	0.585627
						480	0.0124342	0.59839	0.624373		480	0.0124342	0.593033	0.575651
						481	0.0146263	0.608174	0.610842		481	0.0146263	0.592466	0.577665
						482	0.0115427	0.605067	0.591626		482	0.0115427	0.597508	0.591715
						483	0.0193487	0.608439	0.594164		483	0.0193487	0.580392	0.582394
						484	0.0104015	0.599505	0.598603		484	0.0104015	0.542618	0.581531
						485	0.0221306	0.584694	0.62603		485	0.0221306	0.553422	0.591265
						486	0.0151796	0.587624	0.636387		486	0.0151796	0.592306	0.601012
						487	0.017756	0.580912	0.594236		487	0.017756	0.608318	0.618022
						488	0.017708	0.597417	0.610245		488	0.017708	0.584854	0.619688
						489	0.0237329	0.593258	0.633673		489	0.0237329	0.578125	0.637355
						490	0.0153314	0.565542	0.636993		490	0.0153314	0.590418	0.632803
						491	0.0231047	0.582953	0.656344		491	0.0231047	0.588318	0.62033
						492	0.0284784	0.599186	0.662916		492	0.0284784	0.613662	0.613588
						493	0.0208165	0.5703	0.644765		493	0.0208165	0.64212	0.609168
						494	0.0330394	0.57643	0.637214		494	0.0330394	0.656938	0.608716
						495	0.0363305	0.569488	0.642403		495	0.0363305	0.64405	0.618392
						496	0.0248722	0.563471	0.637329		496	0.0248722	0.609045	0.654945
						497	0.0380615	0.604638	0.618		497	0.0380615	0.588827	0.667715
						498	0.0317233	0.577977	0.624113		498	0.0317233	0.601269	0.622761
						499	0.0314697	0.566306	0.654812		499	0.0314697	0.656331	0.610181
						500	0.0294774	0.613349	0.654007		500	0.0294774	0.663932	0.637225
						501	0.0141018	0.615684	0.613426		501	0.0141018	0.606779	0.620328
						502	0.0281998	0.600323	0.599866		502	0.0281998	0.59723	0.63491
						503	0.0232968	0.596932	0.629003		503	0.0232968	0.626681	0.621845
						504	0.0273929	0.585288	0.619777		504	0.0273929	0.617623	0.603157
						505	0.0250989	0.596755	0.610762		505	0.0250989	0.604743	0.649268
						506	0.0456446	0.58543	0.637175		506	0.0456446	0.622003	0.647738
						507	0.0386705	0.580345	0.65199		507	0.0386705	0.649623	0.6266
						508	0.0453064	0.622469	0.654946		508	0.0453064	0.657246	0.646193
						509	0.0399462	0.637252	0.639026		509	0.0399462	0.627995	0.672116
						510	0.0334467	0.614886	0.624376		510	0.0334467	0.616988	0.652242
						511	0.0333295	0.599014	0.620364		511	0.0333295	0.607334	0.661227
						512	0.0601768	0.603789	0.637931		512	0.0601768	0.618876	0.643021
						513	0.0505168	0.607093	0.643449		513	0.0505168	0.646058	0.629957
						514	0.0656388	0.609518	0.640272		514	0.0656388	0.65144	0.652787
						515	0.0574697	0.621397	0.650556		515	0.0574697	0.641267	0.638192
						516	0.0636273	0.624279	0.640169		516	0.0636273	0.626037	0.641002
						517	0.0569068	0.614653	0.623257		517	0.0569068	0.647144	0.631216
						518	0.0527589	0.618495	0.643839		518	0.0527589	0.656823	0.648092
						519	0.0838886	0.606161	0.663216		519	0.0838886	0.649425	0.660536
						520	0.079268	0.592033	0.645564		520	0.079268	0.677721	0.634917
						521	0.0816868	0.582943	0.61611		521	0.0816868	0.667828	0.634222
						522	0.053585	0.607096	0.636803		522	0.053585	0.628697	0.64901
						523	0.0984784	0.618421	0.674518		523	0.0984784	0.64669	0.654508
						524	0.0927896	0.595639	0.663913		524	0.0927896	0.659506	0.662821
						525	0.0884073	0.598634	0.657028		525	0.0884073	0.647624	0.622257
						526	0.0894966	0.601618	0.629422		526	0.0894966	0.661122	0.592
						527	0.0961076	0.615228	0.634913		527	0.0961076	0.652061	0.64458
						528	0.104365	0.641388	0.666424		528	0.104365	0.64512	0.6463
						529	0.0822037	0.646498	0.642387		529	0.0822037	0.633817	0.59816
						530	0.0856599	0.64134	0.611202		530	0.0856599	0.637542	0.620153
						531	0.111005	0.62888	0.637927		531	0.111005	0.684694	0.63269
						532	0.0905053	0.6139	0.649965		532	0.0905053	0.691126	0.642377
						533	0.0973468	0.599734	0.665577		533	0.0973468	0.677751	0.657258
						534	0.0891912	0.602362	0.713171		534	0.0891912	0.66902	0.640803
						535	0.0998117	0.622241	0.705991		535	0.0998117	0.660972	0.651096
						536	0.0958636	0.640765	0.671392		536	0.0958636	0.666288	0.639226
						537	0.0965821	0.6439	0.648598		537	0.0965821	0.683687	0.612268
						538	0.11737	0.610417	0.64575		538	0.11737	0.686844	0.608026
						539	0.0913333	0.613069	0.644562		539	0.0913333	0.65397	0.610747
						540	0.0788396	0.628778	0.646784		540	0.0788396	0.648519	0.615402
						541	0.103247	0.628863	0.654301		541	0.103247	0.686269	0.632401
						542	0.0863497	0.629947	0.623119		542	0.0863497	0.683555	0.65333
						543	0.0937502	0.622174	0.624942		543	0.0937502	0.652696	0.629945
						544	0.066536	0.614696	0.649665		544	0.066536	0.668978	0.628868
						545	0.0952988	0.652463	0.627314		545	0.0952988	0.696343	0.66555
						546	0.0965437	0.682872	0.639833		546	0.0965437	0.699268	0.636509
						547	0.0883208	0.627583	0.663109		547	0.0883208	0.715228	0.598429
						548	0.085952	0.628632	0.647059		548	0.085952	0.724343	0.627785
						549	0.0801806	0.651379	0.637427		549	0.0801806	0.70508	0.658268
						550	0.0765053	0.633737	0.653837		550	0.0765053	0.675446	0.625963
						551	0.0694986	0.660129	0.662994		551	0.0694986	0.670544	0.618044
						552	0.0736676	0.664598	0.661169		552	0.0736676	0.696953	0.634095
						553	0.0733103	0.649231	0.671246		553	0.0733103	0.709966	0.655813
						554	0.0695869	0.628026	0.641541		554	0.0695869	0.698271	0.669789
						555	0.0785303	0.638281	0.620462		555	0.0785303	0.656675	0.642021
						556	0.0534467	0.678452	0.628986		556	0.0534467	0.6761	0.620657
						557	0.0488261	0.649561	0.659892		557	0.0488261	0.717721	0.632672
						558	0.0554159	0.627268	0.678879		558	0.0554159	0.703787	0.631037
						559	0.0490394	0.650043	0.65541		559	0.0490394	0.691218	0.619048
						560	0.0418348	0.645226	0.635369		560	0.0418348	0.682879	0.61058
						561	0.040294	0.649771	0.63314		561	0.040294	0.672487	0.604657
						562	0.0521691	0.670934	0.64486		562	0.0521691	0.662515	0.620562
						563	0.0331066	0.642935	0.651246		563	0.0331066	0.677632	0.614217
						564	0.0401172	0.660862	0.63817		564	0.0401172	0.702618	0.627645
						565	0.0308453	0.67371	0.621996		565	0.0308453	0.720012	0.651135
						566	0.0444035	0.62427	0.649688		566	0.0444035	0.712391	0.630936
						567	0.0371931	0.625996	0.651982		567	0.0371931	0.681108	0.62633
						568	0.0495735	0.634189	0.657157		568	0.0495735	0.682833	0.617503
						569	0.022926	0.648583	0.652108		569	0.022926	0.717205	0.625525
						570	0.0298924	0.623984	0.62306		570	0.0298924	0.687136	0.642874
						571	0.0218578	0.614893	0.625863		571	0.0218578	0.667685	0.631982
						572	0.0218713	0.649758	0.628551		572	0.0218713	0.680663	0.624045
						573	0.0261479	0.668394	0.62874		573	0.0261479	0.684939	0.634497
						574	0.0363477	0.643581	0.627308		574	0.0363477	0.681692	0.628934
						575	0.0228261	0.643389	0.638448		575	0.0228261	0.688589	0.614173
						576	0.018536	0.647486	0.634648		576	0.018536	0.709963	0.6223
						577	0.0129952	0.633372	0.628744		577	0.0129952	0.713163	0.602995
						578	0.0177848	0.650043	0.641699		578	0.0177848	0.703736	0.60177
						579	0.0154813	0.650173	0.640664		579	0.0154813	0.697983	0.60408
						580	0.0158828	0.665641	0.612661		580	0.0158828	0.693064	0.603636
						581	0.0150471	0.682709	0.603379		581	0.0150471	0.676796	0.621772
						582	0.0217464	0.66301	0.61531		582	0.0217464	0.649972	0.616274
						583	0.0121671	0.635081	0.617218		583	0.0121671	0.64223	0.611662
						584	0.0246225	0.638564	0.613636		584	0.0246225	0.671295	0.620326
						585	0.0185552	0.633238	0.616727		585	0.0185552	0.696078	0.600278
						586	0.00614794	0.63914	0.611001		586	0.00614794	0.672153	0.598367
						587	0.0125725	0.62284	0.622739		587	0.0125725	0.635326	0.603005
						588	0.0116484	0.61016	0.641013		588	0.0116484	0.623529	0.604068
						589	0.00867243	0.636185	0.635977		589	0.00867243	0.622872	0.631516
						590	0.0066878	0.634492	0.640174		590	0.0066878	0.659209	0.659346
						591	0.00911816	0.623685	0.651619		591	0.00911816	0.692179	0.649672
						592	0.00943708	0.623662	0.626186		592	0.00943708	0.671967	0.609962
						593	0.00993852	0.642023	0.605878		593	0.00993852	0.647667	0.606174
						594	0.00660519	0.645472	0.628738		594	0.00660519	0.644849	0.612161
						595	0.00931412	0.621115	0.635892		595	0.00931412	0.657159	0.615476
						596	0.0106628	0.624787	0.629296		596	0.0106628	0.675576	0.608597
						597	0.00931604	0.615615	0.609506		597	0.00931604	0.658824	0.608586
						598	0.0138501	0.640791	0.57986		598	0.0138501	0.640833	0.631779
						599	0.00749087	0.671923	0.571124		599	0.00749087	0.671723	0.627935
						600	0.00880307	0.615537	0.586833		600	0.00880307	0.659674	0.597149
						601	0.00737944	0.609321	0.617037		601	0.00737944	0.662547	0.606331
						602	0.00536215	0.627919	0.629107		602	0.00536215	0.659603	0.604162
						603	0.00886071	0.63899	0.599144		603	0.00886071	0.646702	0.589977
						604	0.00642651	0.618257	0.605146		604	0.00642651	0.649113	0.59608
						605	0.00920269	0.626849	0.620523		605	0.00920269	0.633022	0.612863
						606	0.00763497	0.648179	0.613411		606	0.00763497	0.633748	0.622272
						607	0.00783285	0.599831	0.613196		607	0.00783285	0.650969	0.586051
						608	0.00240346	0.609942	0.591168		608	0.00240346	0.675808	0.581979
						609	0.0104611	0.66549	0.592257		609	0.0104611	0.653846	0.615629
						610	0.00908357	0.679311	0.59413		610	0.00908357	0.647824	0.61509
						611	0.00409798	0.622937	0.596487		611	0.00409798	0.658701	0.595815
						612	0.00926993	0.596817	0.602082		612	0.00926993	0.643888	0.587136
						613	0.0162267	0.610767	0.59092		613	0.0162267	0.606787	0.595445
						614	0.00776177	0.620149	0.603136		614	0.00776177	0.596924	0.583561
						615	0.00514505	0.598584	0.605407		615	0.00514505	0.601484	0.590567
						616	0.0092757	0.572751	0.617394		616	0.0092757	0.628767	0.605195
						617	0.00711239	0.566073	0.63072		617	0.00711239	0.62695	0.589533
						618	0.0143516	0.610691	0.600692		618	0.0143516	0.619469	0.584529
						619	0.00603458	0.654262	0.585581		619	0.00603458	0.64642	0.563224
						620	0.00946206	0.643734	0.616463		620	0.00946206	0.626991	0.598954
						621	0.014682	0.610615	0.64357		621	0.014682	0.60843	0.624256
						622	0.00579443	0.585765	0.619576		622	0.00579443	0.61478	0.604499
						623	0.0141652	0.615642	0.578584		623	0.0141652	0.61559	0.619469
						624	0.0107992	0.621614	0.584312		624	0.0107992	0.612755	0.602714
						625	0.00802305	0.599881	0.627931		625	0.00802305	0.614891	0.589327
						626	0.0115447	0.59571	0.62339		626	0.0115447	0.610864	0.600757
						627	0.0108934	0.614178	0.597033		627	0.0108934	0.615555	0.581429
						628	0.00773295	0.600698	0.600559		628	0.00773295	0.617505	0.58994
						629	0.0102517	0.593369	0.615445		629	0.0102517	0.589222	0.623573
						630	0.0140807	0.629865	0.630949		630	0.0140807	0.593065	0.621628
						631	0.0138963	0.611158	0.637889		631	0.0138963	0.629872	0.622184
						632	0.00860711	0.617057	0.635966		632	0.00860711	0.622862	0.594791
						633	0.0129011	0.630663	0.632275		633	0.0129011	0.646328	0.603628
						634	0.0179731	0.598917	0.597893		634	0.0179731	0.644241	0.612689
						635	0.0110567	0.600056	0.586536		635	0.0110567	0.638472	0.604298
						636	0.0123304	0.610609	0.603369		636	0.0123304	0.656741	0.645037
						637	0.011975	0.599168	0.603026		637	0.011975	0.650546	0.640815
						638	0.0142498	0.594076	0.608		638	0.0142498	0.648948	0.612005
						639	0.0142978	0.588083	0.647549		639	0.0142978	0.627071	0.601178
						640	0.0196696	0.614883	0.657868		640	0.0196696	0.624009	0.618097

## Sheet: Figure2
Elf1-CTD and WT alkaline gel									WT					elf1-CTD∆
Hours	BY4741 (WT)				elf1-CTDΔ				Distance from TSS (bp)	Avg Dyad Coverage	NTS	TS		Distance from TSS (bp)	Avg Dyad Coverage	NTS	TS
0	0	0	0		0	0	0		-200	0.0332104	0.652522	0.713623		-200	0.0332104	0.639848	0.639576
1	18.1071	21.7086	26.4481		12.4547	16.5556	20.8194		-199	0.0362113	0.632359	0.716956		-199	0.0362113	0.614451	0.632683
2	35.6384	34.5483	39.9739		39.7072	38.1264	34.7191		-198	0.0432181	0.64226	0.689483		-198	0.0432181	0.598699	0.632691
3	68.1971	67.5855	68.203		47.65	62.4961	47.8178		-197	0.0292488	0.633523	0.656559		-197	0.0292488	0.635021	0.615787
									-196	0.0339155	0.635833	0.654189		-196	0.0339155	0.637762	0.616582
									-195	0.0154063	0.66619	0.660462		-195	0.0154063	0.6262	0.637363
									-194	0.0335773	0.652623	0.64575		-194	0.0335773	0.640664	0.630694
									-193	0.0396311	0.642236	0.635158		-193	0.0396311	0.631672	0.640189
									-192	0.0339039	0.647348	0.664269		-192	0.0339039	0.624993	0.624788
									-191	0.0270452	0.656251	0.683628		-191	0.0270452	0.634387	0.601669
									-190	0.0262767	0.662636	0.662041		-190	0.0262767	0.616606	0.612697
									-189	0.0325149	0.659903	0.65746		-189	0.0325149	0.608462	0.619128
									-188	0.0328703	0.664976	0.688512		-188	0.0328703	0.618955	0.600024
									-187	0.0286916	0.658024	0.658244		-187	0.0286916	0.608265	0.590036
									-186	0.0264035	0.650599	0.688249		-186	0.0264035	0.614809	0.605919
									-185	0.0269837	0.65892	0.71128		-185	0.0269837	0.616472	0.6418
									-184	0.0197387	0.684513	0.653333		-184	0.0197387	0.607548	0.64493
									-183	0.0134793	0.687918	0.656371		-183	0.0134793	0.606891	0.633279
									-182	0.019829	0.655238	0.705675		-182	0.019829	0.605967	0.624889
									-181	0.0209472	0.658335	0.72209		-181	0.0209472	0.622235	0.615454
									-180	0.018123	0.658023	0.675462		-180	0.018123	0.636587	0.61655
									-179	0.0211508	0.640826	0.648665		-179	0.0211508	0.632626	0.584094
									-178	0.0212315	0.645271	0.654568		-178	0.0212315	0.60004	0.58621
									-177	0.0190778	0.650394	0.656369		-177	0.0190778	0.593499	0.632262
									-176	0.0178924	0.638146	0.633239		-176	0.0178924	0.620116	0.649151
									-175	0.0167243	0.637697	0.62289		-175	0.0167243	0.635323	0.630747
									-174	0.02717	0.659233	0.640772		-174	0.02717	0.633826	0.61146
									-173	0.0129472	0.655743	0.645633		-173	0.0129472	0.606028	0.598381
									-172	0.0219193	0.65975	0.665244		-172	0.0219193	0.608721	0.605147
									-171	0.0147916	0.66283	0.663335		-171	0.0147916	0.633525	0.605816
									-170	0.0231508	0.662854	0.660215		-170	0.0231508	0.621181	0.575743
									-169	0.0090317	0.675496	0.676633		-169	0.0090317	0.601858	0.576978
									-168	0.0104957	0.657281	0.652573		-168	0.0104957	0.584522	0.569172
									-167	0.0145783	0.655818	0.64794		-167	0.0145783	0.569979	0.55846
									-166	0.00506436	0.677279	0.660343		-166	0.00506436	0.588997	0.585314
									-165	0.0143958	0.658597	0.629585		-165	0.0143958	0.607364	0.586845
									-164	0.00950432	0.658754	0.617418		-164	0.00950432	0.616918	0.586075
									-163	0.0116523	0.682965	0.643003		-163	0.0116523	0.632067	0.576843
									-162	0.00904131	0.65604	0.665038		-162	0.00904131	0.622657	0.572548
									-161	0.00525072	0.642495	0.651011		-161	0.00525072	0.613735	0.594427
									-160	0.00885687	0.680958	0.623499		-160	0.00885687	0.623502	0.594689
									-159	0.0131297	0.68951	0.635504		-159	0.0131297	0.59419	0.588815
									-158	0.00455716	0.66727	0.666707		-158	0.00455716	0.597547	0.591643
									-157	0.00541595	0.647731	0.666641		-157	0.00541595	0.633217	0.586767
									-156	0.0090855	0.636707	0.671014		-156	0.0090855	0.624856	0.575063
									-155	0.00988473	0.654207	0.670418		-155	0.00988473	0.609824	0.570437
									-154	0.0137041	0.689751	0.662243		-154	0.0137041	0.596428	0.568243
									-153	0.00540058	0.692021	0.683452		-153	0.00540058	0.591843	0.562855
									-152	0.011439	0.66621	0.668898		-152	0.011439	0.59605	0.555858
									-151	0.0048684	0.6515	0.611477		-151	0.0048684	0.582522	0.566196
									-150	0.00556772	0.640321	0.627567		-150	0.00556772	0.587956	0.588133
									-149	0.0085975	0.641803	0.664291		-149	0.0085975	0.584049	0.588984
									-148	0.00858213	0.651732	0.656408		-148	0.00858213	0.57853	0.590126
									-147	0.00437848	0.642116	0.650768		-147	0.00437848	0.593769	0.57882
									-146	0.0044438	0.652553	0.655169		-146	0.0044438	0.604858	0.582174
									-145	0.00934678	0.650786	0.670424		-145	0.00934678	0.616148	0.587179
									-144	0.00684918	0.633154	0.633064		-144	0.00684918	0.569029	0.567181
									-143	0.00433429	0.629197	0.609885		-143	0.00433429	0.562461	0.570425
									-142	0.00436119	0.658918	0.62466		-142	0.00436119	0.601352	0.591885
									-141	0.00213256	0.679173	0.645046		-141	0.00213256	0.597102	0.573041
									-140	0.00490298	0.656507	0.678926		-140	0.00490298	0.575452	0.571429
									-139	0.00214794	0.635328	0.679185		-139	0.00214794	0.568144	0.586011
									-138	0.00299135	0.634557	0.660623		-138	0.00299135	0.566987	0.596464
									-137	0.00201729	0.675965	0.656104		-137	0.00201729	0.574673	0.607526
									-136	0.00289145	0.668463	0.67447		-136	0.00289145	0.607349	0.575518
									-135	0.00148511	0.646075	0.680194		-135	0.00148511	0.614429	0.549968
									-134	0.00198847	0.655402	0.66013		-134	0.00198847	0.607643	0.55377
									-133	0.00416715	0.648377	0.641077		-133	0.00416715	0.605554	0.580458
									-132	0.00330644	0.641307	0.626738		-132	0.00330644	0.590576	0.584644
									-131	0.00632277	0.63815	0.632003		-131	0.00632277	0.576553	0.58623
									-130	0.00189049	0.620214	0.641265		-130	0.00189049	0.558432	0.615787
									-129	0.00141402	0.63563	0.636912		-129	0.00141402	0.574716	0.603882
									-128	0.0011585	0.659629	0.625458		-128	0.0011585	0.600718	0.588154
									-127	0.00343324	0.650138	0.650255		-127	0.00343324	0.588274	0.595655
									-126	0.00151009	0.665692	0.644011		-126	0.00151009	0.58241	0.576362
									-125	0.00653987	0.66427	0.655954		-125	0.00653987	0.560852	0.567605
									-124	0.00320077	0.643574	0.688377		-124	0.00320077	0.557045	0.587155
									-123	0.00279923	0.665485	0.651215		-123	0.00279923	0.58024	0.610894
									-122	0.000653218	0.677109	0.635919		-122	0.000653218	0.586379	0.606457
									-121	0.00104707	0.66836	0.641984		-121	0.00104707	0.594247	0.587338
									-120	0.00213641	0.662262	0.661507		-120	0.00213641	0.581859	0.598781
									-119	0.00337944	0.641773	0.670073		-119	0.00337944	0.566545	0.59634
									-118	0.000132565	0.624202	0.658988		-118	0.000132565	0.563855	0.587854
									-117	0.00400384	0.619796	0.674142		-117	0.00400384	0.571035	0.610802
									-116	0.00494525	0.650185	0.666497		-116	0.00494525	0.578957	0.631738
									-115	0.00267051	0.679977	0.6557		-115	0.00267051	0.584408	0.606202
									-114	0.00291643	0.649687	0.690577		-114	0.00291643	0.589484	0.57436
									-113	0.00035927	0.635524	0.71185		-113	0.00035927	0.584601	0.565016
									-112	0.00339481	0.633136	0.673501		-112	0.00339481	0.576318	0.597777
									-111	0.00445149	0.633212	0.673689		-111	0.00445149	0.585276	0.606636
									-110	0.00196542	0.653244	0.690539		-110	0.00196542	0.590773	0.567166
									-109	0.000213256	0.672897	0.624482		-109	0.000213256	0.580624	0.560729
									-108	0.000299712	0.662605	0.615823		-108	0.000299712	0.576316	0.548435
									-107	0.00093756	0.648514	0.657416		-107	0.00093756	0.587671	0.552952
									-106	0.00174063	0.652563	0.655737		-106	0.00174063	0.578097	0.563018
									-105	0.00303746	0.655883	0.6344		-105	0.00303746	0.558108	0.546855
									-104	0.00176945	0.648099	0.632937		-104	0.00176945	0.557392	0.568104
									-103	0.00119116	0.628578	0.628023		-103	0.00119116	0.559987	0.561145
									-102	0.00067243	0.620892	0.618509		-102	0.00067243	0.558934	0.541265
									-101	0.00401921	0.651964	0.630335		-101	0.00401921	0.576374	0.563553
									-100	0.000826129	0.654666	0.641569		-100	0.000826129	0.578638	0.571789
									-99	0.00119501	0.629168	0.672945		-99	0.00119501	0.555802	0.546751
									-98	0.00327762	0.652789	0.688507		-98	0.00327762	0.56475	0.541133
									-97	0.00236311	0.653408	0.655973		-97	0.00236311	0.552138	0.56302
									-96	0.00112008	0.659282	0.630318		-96	0.00112008	0.553188	0.572418
									-95	0.00160999	0.652776	0.653791		-95	0.00160999	0.554037	0.582436
									-94	0	0.620046	0.665879		-94	0	0.534836	0.567328
									-93	0.00374063	0.637029	0.634825		-93	0.00374063	0.531123	0.563514
									-92	0.000411143	0.639346	0.623317		-92	0.000411143	0.533526	0.541127
									-91	0.00193084	0.614737	0.641301		-91	0.00193084	0.531676	0.537282
									-90	0.001683	0.586116	0.654893		-90	0.001683	0.528451	0.541909
									-89	0.00280499	0.583156	0.655475		-89	0.00280499	0.548579	0.535511
									-88	0.000954851	0.610815	0.652918		-88	0.000954851	0.561463	0.560982
									-87	0.000614793	0.621813	0.617635		-87	0.000614793	0.568074	0.548017
									-86	0.0023708	0.63578	0.597585		-86	0.0023708	0.558615	0.548217
									-85	0.00324111	0.62694	0.602838		-85	0.00324111	0.526144	0.555787
									-84	0.00427282	0.624752	0.614936		-84	0.00427282	0.543515	0.547852
									-83	0.00175216	0.636305	0.626725		-83	0.00175216	0.554885	0.550362
									-82	0.00258982	0.630361	0.634031		-82	0.00258982	0.527423	0.576444
									-81	0.00126801	0.60888	0.654639		-81	0.00126801	0.538183	0.581828
									-80	0.00131989	0.607118	0.645038		-80	0.00131989	0.539679	0.563433
									-79	0.00113545	0.624861	0.623651		-79	0.00113545	0.529522	0.57453
									-78	0.00292411	0.608743	0.634245		-78	0.00292411	0.529309	0.576296
									-77	0.00310086	0.609846	0.632239		-77	0.00310086	0.526781	0.545783
									-76	0.0011316	0.613676	0.627256		-76	0.0011316	0.52554	0.527832
									-75	0.00229011	0.621216	0.623307		-75	0.00229011	0.541242	0.534984
									-74	0.000816523	0.625855	0.619408		-74	0.000816523	0.567818	0.532091
									-73	0.000897214	0.630379	0.620433		-73	0.000897214	0.543515	0.537251
									-72	0.000413064	0.645467	0.638929		-72	0.000413064	0.526354	0.535983
									-71	0.00590778	0.602164	0.650434		-71	0.00590778	0.522289	0.524769
									-70	0.00103746	0.600305	0.623454		-70	0.00103746	0.523051	0.53615
									-69	0	0.601212	0.622954		-69	0	0.516783	0.543049
									-68	0.00329683	0.564541	0.625208		-68	0.00329683	0.510348	0.541455
									-67	0.00177714	0.584409	0.622187		-67	0.00177714	0.535141	0.533076
									-66	0.00020365	0.610699	0.632602		-66	0.00020365	0.540978	0.536911
									-65	0.00360231	0.616868	0.628835		-65	0.00360231	0.518718	0.534086
									-64	0.00171182	0.601381	0.633814		-64	0.00171182	0.516441	0.522418
									-63	0.000491835	0.582095	0.627699		-63	0.000491835	0.5096	0.518034
									-62	0.00133718	0.588152	0.610076		-62	0.00133718	0.487756	0.520984
									-61	0.00365994	0.568561	0.593163		-61	0.00365994	0.500838	0.520723
									-60	0.0024342	0.580067	0.621298		-60	0.0024342	0.515943	0.530756
									-59	0.00279731	0.60981	0.656741		-59	0.00279731	0.522502	0.537076
									-58	0.00145053	0.602372	0.646101		-58	0.00145053	0.502968	0.531459
									-57	0.00257445	0.596874	0.641689		-57	0.00257445	0.492187	0.516342
									-56	0.00170221	0.588946	0.634548		-56	0.00170221	0.513653	0.520103
									-55	0.000543708	0.566935	0.628168		-55	0.000543708	0.510639	0.539921
									-54	0.00136215	0.566863	0.618842		-54	0.00136215	0.508443	0.52458
									-53	0.00404035	0.587663	0.604394		-53	0.00404035	0.537757	0.532724
									-52	0.00269741	0.616814	0.611554		-52	0.00269741	0.54896	0.531186
									-51	0.00358117	0.624623	0.640215		-51	0.00358117	0.541299	0.538479
									-50	0.00281652	0.595798	0.65738		-50	0.00281652	0.5265	0.550866
									-49	0.0021268	0.59752	0.643339		-49	0.0021268	0.506857	0.545085
									-48	0.00110471	0.614616	0.62279		-48	0.00110471	0.499323	0.541136
									-47	0.00535447	0.624969	0.650504		-47	0.00535447	0.503161	0.555079
									-46	0.00316042	0.608917	0.672843		-46	0.00316042	0.511796	0.576061
									-45	0.00292219	0.600855	0.662662		-45	0.00292219	0.505642	0.569201
									-44	0.00296062	0.595196	0.66126		-44	0.00296062	0.513035	0.569041
									-43	0.00237848	0.590334	0.653979		-43	0.00237848	0.513815	0.557755
									-42	0.00637848	0.591863	0.653272		-42	0.00637848	0.499329	0.57222
									-41	0.0021633	0.59723	0.661522		-41	0.0021633	0.51332	0.577006
									-40	0.00392699	0.605165	0.637816		-40	0.00392699	0.538043	0.557865
									-39	0.00257061	0.604544	0.62299		-39	0.00257061	0.528128	0.563375
									-38	0.00964649	0.642534	0.637616		-38	0.00964649	0.516415	0.575308
									-37	0.00761767	0.654759	0.656118		-37	0.00761767	0.530589	0.585503
									-36	0.00393276	0.610514	0.657475		-36	0.00393276	0.546082	0.590982
									-35	0.00654563	0.610465	0.669477		-35	0.00654563	0.543648	0.608019
									-34	0.00581748	0.614756	0.681332		-34	0.00581748	0.521231	0.601115
									-33	0.00698751	0.596089	0.659011		-33	0.00698751	0.518743	0.594107
									-32	0.00476657	0.602783	0.664576		-32	0.00476657	0.535778	0.599863
									-31	0.00676849	0.621158	0.697786		-31	0.00676849	0.540536	0.603446
									-30	0.0072123	0.627699	0.697645		-30	0.0072123	0.535535	0.608287
									-29	0.00723727	0.612503	0.676629		-29	0.00723727	0.526741	0.616781
									-28	0.00307973	0.585437	0.668859		-28	0.00307973	0.534515	0.642594
									-27	0.00357733	0.572365	0.66022		-27	0.00357733	0.543326	0.645451
									-26	0.00443804	0.595267	0.656188		-26	0.00443804	0.533723	0.632821
									-25	0.00284534	0.624656	0.666179		-25	0.00284534	0.509519	0.610112
									-24	0.00446878	0.658012	0.726065		-24	0.00446878	0.52258	0.600928
									-23	0.00551009	0.659537	0.739809		-23	0.00551009	0.564269	0.624956
									-22	0.00620941	0.665477	0.683777		-22	0.00620941	0.586565	0.644798
									-21	0.00326225	0.65717	0.677306		-21	0.00326225	0.582334	0.647538
									-20	0.0111623	0.62313	0.719807		-20	0.0111623	0.552261	0.644489
									-19	0.00198655	0.642063	0.715577		-19	0.00198655	0.546787	0.647916
									-18	0.00593084	0.660529	0.692457		-18	0.00593084	0.562148	0.65449
									-17	0.00680884	0.669067	0.674584		-17	0.00680884	0.567826	0.626488
									-16	0.00420941	0.670823	0.655789		-16	0.00420941	0.58091	0.614459
									-15	0.00810182	0.666436	0.672937		-15	0.00810182	0.59266	0.6177
									-14	0.00779443	0.669555	0.665037		-14	0.00779443	0.600792	0.620804
									-13	0.00495293	0.67087	0.670455		-13	0.00495293	0.599428	0.624951
									-12	0.00542171	0.651558	0.660739		-12	0.00542171	0.587586	0.610033
									-11	0.00629011	0.663509	0.654064		-11	0.00629011	0.595808	0.612636
									-10	0.010171	0.704469	0.665991		-10	0.010171	0.598602	0.626936
									-9	0.0103727	0.69863	0.637547		-9	0.0103727	0.625921	0.618591
									-8	0.0163958	0.611957	0.643338		-8	0.0163958	0.664806	0.603639
									-7	0.0107128	0.694464	0.642145		-7	0.0107128	0.601158	0.600447
									-6	0.00710855	0.713584	0.608607		-6	0.00710855	0.655752	0.611124
									-5	0.0227973	0.746637	0.625571		-5	0.0227973	0.685728	0.625034
									-4	0.00910086	0.760363	0.659836		-4	0.00910086	0.654736	0.643175
									-3	0.0171873	0.701489	0.63466		-3	0.0171873	0.635099	0.642587
									-2	0.019635	0.721606	0.587072		-2	0.019635	0.653243	0.626464
									-1	0.0206186	0.738118	0.567835		-1	0.0206186	0.657006	0.747941
									0	0.0101037	0.605452	0.530047		0	0.0101037	0.758591	0.585468
									1	0.0102843	0.642803	0.536448		1	0.0102843	0.612306	0.574428
									2	0.0131028	0.685736	0.566262		2	0.0131028	0.65108	0.577782
									3	0.0154966	0.692957	0.584105		3	0.0154966	0.702648	0.619234
									4	0.0153814	0.688067	0.553306		4	0.0153814	0.667147	0.623911
									5	0.0224131	0.706358	0.523197		5	0.0224131	0.644565	0.589741
									6	0.0230567	0.706122	0.533489		6	0.0230567	0.632533	0.591321
									7	0.0205264	0.697431	0.539255		7	0.0205264	0.631494	0.597044
									8	0.0220922	0.711446	0.519197		8	0.0220922	0.657471	0.598641
									9	0.0253218	0.75443	0.512696		9	0.0253218	0.684158	0.587412
									10	0.0266282	0.749684	0.505381		10	0.0266282	0.663056	0.577052
									11	0.0336907	0.729097	0.485536		11	0.0336907	0.646314	0.582081
									12	0.0388204	0.771632	0.499515		12	0.0388204	0.685448	0.583073
									13	0.0211681	0.792456	0.47679		13	0.0211681	0.681401	0.596135
									14	0.0425898	0.760841	0.454232		14	0.0425898	0.671991	0.590796
									15	0.0340173	0.747664	0.474059		15	0.0340173	0.68614	0.571361
									16	0.0205591	0.707628	0.479205		16	0.0205591	0.654883	0.573604
									17	0.0379481	0.695792	0.466671		17	0.0379481	0.664317	0.568233
									18	0.0430548	0.737048	0.45227		18	0.0430548	0.706103	0.555703
									19	0.055975	0.753518	0.457024		19	0.055975	0.704995	0.541523
									20	0.0430355	0.771287	0.466817		20	0.0430355	0.741522	0.536383
									21	0.0474428	0.794636	0.459057		21	0.0474428	0.724654	0.538793
									22	0.0424803	0.779062	0.440238		22	0.0424803	0.676078	0.541221
									23	0.0516292	0.769252	0.432847		23	0.0516292	0.674807	0.552684
									24	0.0660845	0.813433	0.449479		24	0.0660845	0.68475	0.557484
									25	0.058023	0.805293	0.43761		25	0.058023	0.701549	0.537174
									26	0.0822305	0.751863	0.406366		26	0.0822305	0.722487	0.50032
									27	0.0705744	0.767335	0.393195		27	0.0705744	0.731017	0.510741
									28	0.0696619	0.805128	0.395501		28	0.0696619	0.691985	0.518104
									29	0.0726206	0.790366	0.377167		29	0.0726206	0.69588	0.502468
									30	0.0981441	0.783288	0.368721		30	0.0981441	0.713039	0.498877
									31	0.0838348	0.762146	0.38791		31	0.0838348	0.72448	0.482954
									32	0.105391	0.765896	0.393392		32	0.105391	0.732835	0.487519
									33	0.090903	0.785678	0.403382		33	0.090903	0.736001	0.510678
									34	0.138225	0.768618	0.408856		34	0.138225	0.726373	0.519105
									35	0.108742	0.778915	0.404359		35	0.108742	0.711588	0.512604
									36	0.1161	0.781234	0.40014		36	0.1161	0.72699	0.527218
									37	0.109552	0.784815	0.406772		37	0.109552	0.728057	0.526428
									38	0.110294	0.827057	0.414783		38	0.110294	0.741621	0.508987
									39	0.119939	0.862089	0.411599		39	0.119939	0.73215	0.523095
									40	0.163372	0.854011	0.405228		40	0.163372	0.711256	0.52986
									41	0.143792	0.818064	0.415052		41	0.143792	0.747784	0.520621
									42	0.144442	0.832445	0.412504		42	0.144442	0.771597	0.534068
									43	0.140601	0.846871	0.416845		43	0.140601	0.772294	0.534368
									44	0.144359	0.808387	0.418838		44	0.144359	0.765202	0.526666
									45	0.15717	0.779402	0.415431		45	0.15717	0.750924	0.517698
									46	0.148202	0.770339	0.410862		46	0.148202	0.750944	0.500898
									47	0.146108	0.808145	0.39155		47	0.146108	0.730685	0.516529
									48	0.159869	0.818603	0.410204		48	0.159869	0.733207	0.521481
									49	0.130183	0.802676	0.427514		49	0.130183	0.735723	0.524689
									50	0.154978	0.804922	0.436706		50	0.154978	0.747715	0.525109
									51	0.127908	0.791505	0.444696		51	0.127908	0.784307	0.543365
									52	0.127944	0.801538	0.424577		52	0.127944	0.769721	0.565254
									53	0.104571	0.819159	0.403625		53	0.104571	0.756346	0.546362
									54	0.127003	0.831039	0.418501		54	0.127003	0.751912	0.53153
									55	0.11414	0.823258	0.419059		55	0.11414	0.726609	0.519702
									56	0.101139	0.80481	0.405788		56	0.101139	0.71069	0.517438
									57	0.104907	0.802951	0.393195		57	0.104907	0.739344	0.520468
									58	0.103668	0.815487	0.416641		58	0.103668	0.737951	0.527237
									59	0.0759789	0.819136	0.455211		59	0.0759789	0.698847	0.548956
									60	0.080611	0.812457	0.452993		60	0.080611	0.73717	0.556236
									61	0.0831105	0.796175	0.44833		61	0.0831105	0.793945	0.536368
									62	0.063341	0.763416	0.425811		62	0.063341	0.772629	0.521507
									63	0.0614774	0.773269	0.408394		63	0.0614774	0.740435	0.510814
									64	0.0639231	0.764498	0.409752		64	0.0639231	0.756707	0.528966
									65	0.0768761	0.7721	0.422677		65	0.0768761	0.733272	0.566983
									66	0.0601364	0.79731	0.424368		66	0.0601364	0.720492	0.563887
									67	0.0543977	0.789286	0.413388		67	0.0543977	0.742975	0.518987
									68	0.0562325	0.809797	0.412738		68	0.0562325	0.751305	0.506285
									69	0.053293	0.79492	0.425522		69	0.053293	0.747802	0.51023
									70	0.0512757	0.780083	0.426839		70	0.0512757	0.743842	0.514267
									71	0.0366705	0.795004	0.412182		71	0.0366705	0.757122	0.522021
									72	0.0305764	0.796728	0.432637		72	0.0305764	0.76023	0.514215
									73	0.0294832	0.804233	0.440525		73	0.0294832	0.769695	0.513476
									74	0.0390624	0.786052	0.411281		74	0.0390624	0.752244	0.521581
									75	0.0276196	0.744554	0.418828		75	0.0276196	0.748833	0.511987
									76	0.0202786	0.760686	0.417488		76	0.0202786	0.75908	0.501832
									77	0.0145572	0.792564	0.405244		77	0.0145572	0.757927	0.510741
									78	0.0269433	0.755694	0.410554		78	0.0269433	0.742803	0.521514
									79	0.0152661	0.735402	0.402586		79	0.0152661	0.712689	0.518156
									80	0.01239	0.760453	0.40617		80	0.01239	0.71793	0.494584
									81	0.0122613	0.784546	0.389337		81	0.0122613	0.725558	0.487052
									82	0.00884534	0.798526	0.373478		82	0.00884534	0.705731	0.49748
									83	0.0114332	0.787159	0.386781		83	0.0114332	0.71356	0.506462
									84	0.0135946	0.776023	0.387539		84	0.0135946	0.750781	0.515274
									85	0.0101018	0.770265	0.388905		85	0.0101018	0.737346	0.516401
									86	0.00977137	0.749981	0.406697		86	0.00977137	0.718511	0.50614
									87	0.00819212	0.735589	0.395284		87	0.00819212	0.712398	0.496358
									88	0.00833237	0.714683	0.396598		88	0.00833237	0.690263	0.487293
									89	0.00459942	0.721105	0.412872		89	0.00459942	0.69131	0.488663
									90	0.00799808	0.77191	0.390061		90	0.00799808	0.711301	0.492077
									91	0.00940442	0.789076	0.387942		91	0.00940442	0.724066	0.492643
									92	0.00777522	0.750321	0.400261		92	0.00777522	0.738255	0.499361
									93	0.00984054	0.753203	0.413927		93	0.00984054	0.723873	0.508193
									94	0.00750816	0.787628	0.431083		94	0.00750816	0.688345	0.4946
									95	0.0112642	0.749179	0.406738		95	0.0112642	0.698381	0.485548
									96	0.00395389	0.73837	0.383479		96	0.00395389	0.690818	0.487527
									97	0.00896254	0.776816	0.383784		97	0.00896254	0.71107	0.472541
									98	0.00370797	0.760455	0.382295		98	0.00370797	0.724295	0.473454
									99	0.00751009	0.731147	0.39347		99	0.00751009	0.679884	0.483696
									100	0.00482997	0.725915	0.39065		100	0.00482997	0.656372	0.475095
									101	0.00413064	0.716182	0.37628		101	0.00413064	0.685581	0.487586
									102	0.0025341	0.703692	0.377715		102	0.0025341	0.680699	0.495168
									103	0.00279155	0.727364	0.391335		103	0.00279155	0.65432	0.466212
									104	0.00779635	0.724106	0.387625		104	0.00779635	0.676227	0.454533
									105	0.00441883	0.713114	0.359254		105	0.00441883	0.69404	0.460873
									106	0.0055562	0.746815	0.368835		106	0.0055562	0.679586	0.475297
									107	0.00702978	0.717588	0.383025		107	0.00702978	0.666027	0.476897
									108	0.00472815	0.714881	0.368259		108	0.00472815	0.683482	0.466481
									109	0.00165034	0.719871	0.365851		109	0.00165034	0.680491	0.477009
									110	0.00624015	0.692565	0.364833		110	0.00624015	0.672041	0.47512
									111	0.010171	0.691117	0.372606		111	0.010171	0.656761	0.475739
									112	0.001756	0.705126	0.383161		112	0.001756	0.639671	0.4829
									113	0.00174448	0.733994	0.375313		113	0.00174448	0.659573	0.468733
									114	0.00466859	0.717817	0.353108		114	0.00466859	0.659429	0.46514
									115	0.00296446	0.698868	0.347475		115	0.00296446	0.648509	0.46211
									116	0.00269933	0.69088	0.36949		116	0.00269933	0.657986	0.466065
									117	0.00265898	0.669373	0.385747		117	0.00265898	0.638343	0.479191
									118	0.00512584	0.701216	0.370908		118	0.00512584	0.625131	0.4752
									119	0.00106628	0.725489	0.371733		119	0.00106628	0.629922	0.471842
									120	0.00712008	0.716885	0.379722		120	0.00712008	0.666184	0.47278
									121	0.00641691	0.705837	0.364455		121	0.00641691	0.664494	0.476716
									122	0.00637848	0.691742	0.354567		122	0.00637848	0.620503	0.479897
									123	0.00539865	0.695978	0.362027		123	0.00539865	0.656407	0.470036
									124	0.00946782	0.697613	0.372276		124	0.00946782	0.67019	0.472267
									125	0.00901825	0.685974	0.379919		125	0.00901825	0.642955	0.48395
									126	0.013024	0.68013	0.388274		126	0.013024	0.642094	0.472997
									127	0.00714697	0.685803	0.375536		127	0.00714697	0.634695	0.458737
									128	0.00595965	0.684953	0.377764		128	0.00595965	0.618637	0.464159
									129	0.00726993	0.675321	0.38646		129	0.00726993	0.618879	0.465081
									130	0.00893372	0.713586	0.371805		130	0.00893372	0.671077	0.459504
									131	0.00828434	0.68262	0.383481		131	0.00828434	0.654864	0.460115
									132	0.00914697	0.654789	0.396525		132	0.00914697	0.596358	0.453681
									133	0.00074928	0.695006	0.384081		133	0.00074928	0.59844	0.45624
									134	0.00827474	0.684787	0.362566		134	0.00827474	0.604394	0.451054
									135	0.00864169	0.672236	0.358726		135	0.00864169	0.612837	0.456078
									136	0.0103689	0.666941	0.368819		136	0.0103689	0.606578	0.475819
									137	0.00711047	0.690767	0.364943		137	0.00711047	0.609866	0.462663
									138	0.00473007	0.709621	0.361137		138	0.00473007	0.606267	0.447543
									139	0.0105456	0.693418	0.350897		139	0.0105456	0.5963	0.452149
									140	0.00643804	0.681365	0.351717		140	0.00643804	0.613534	0.4559
									141	0.00978674	0.677184	0.378715		141	0.00978674	0.596221	0.453629
									142	0.00958886	0.66296	0.365898		142	0.00958886	0.593454	0.465237
									143	0.00815754	0.675751	0.360486		143	0.00815754	0.614	0.471123
									144	0.0107858	0.673795	0.389768		144	0.0107858	0.614401	0.466302
									145	0.0113064	0.646444	0.384916		145	0.0113064	0.59927	0.469046
									146	0.011195	0.657029	0.38346		146	0.011195	0.593733	0.472891
									147	0.0102901	0.680393	0.389761		147	0.0102901	0.608619	0.469725
									148	0.0131393	0.68472	0.380429		148	0.0131393	0.603278	0.464902
									149	0.0068146	0.665584	0.354805		149	0.0068146	0.618319	0.461299
									150	0.0120384	0.647965	0.348437		150	0.0120384	0.611707	0.462713
									151	0.011049	0.670384	0.35974		151	0.011049	0.616849	0.463104
									152	0.0109452	0.647985	0.362676		152	0.0109452	0.627402	0.469848
									153	0.0159654	0.656033	0.36169		153	0.0159654	0.618807	0.49164
									154	0.0148991	0.703577	0.369796		154	0.0148991	0.611983	0.484899
									155	0.00822863	0.704069	0.382541		155	0.00822863	0.593154	0.482491
									156	0.0235331	0.687843	0.36691		156	0.0235331	0.615306	0.493743
									157	0.0315677	0.670856	0.375357		157	0.0315677	0.636072	0.493906
									158	0.0112699	0.678883	0.384064		158	0.0112699	0.626114	0.478572
									159	0.0180154	0.685493	0.375397		159	0.0180154	0.615483	0.469592
									160	0.019147	0.662175	0.37334		160	0.019147	0.648784	0.471982
									161	0.00329107	0.65567	0.355096		161	0.00329107	0.653585	0.462074
									162	0.0251604	0.681556	0.357758		162	0.0251604	0.604723	0.471122
									163	0.0107109	0.695949	0.369597		163	0.0107109	0.595172	0.491966
									164	0.0150087	0.689899	0.373168		164	0.0150087	0.620232	0.488302
									165	0.0203036	0.667678	0.383162		165	0.0203036	0.630898	0.477699
									166	0.0256542	0.68252	0.384623		166	0.0256542	0.612822	0.49296
									167	0.0176542	0.693197	0.36187		167	0.0176542	0.611542	0.486664
									168	0.0147685	0.659055	0.351472		168	0.0147685	0.623952	0.470737
									169	0.0309837	0.67254	0.384153		169	0.0309837	0.621615	0.477066
									170	0.0304035	0.696135	0.377843		170	0.0304035	0.618808	0.490313
									171	0.0232411	0.707195	0.361859		171	0.0232411	0.640826	0.483653
									172	0.0299769	0.714367	0.370059		172	0.0299769	0.632172	0.472229
									173	0.0255389	0.714567	0.353257		173	0.0255389	0.641941	0.481876
									174	0.0326513	0.699331	0.362976		174	0.0326513	0.673423	0.492365
									175	0.0279616	0.68753	0.375168		175	0.0279616	0.647777	0.474943
									176	0.0386647	0.687024	0.375584		176	0.0386647	0.638695	0.460085
									177	0.0338751	0.667932	0.394767		177	0.0338751	0.651729	0.468041
									178	0.0321556	0.700581	0.392836		178	0.0321556	0.640555	0.475535
									179	0.0422171	0.714279	0.386441		179	0.0422171	0.624846	0.482844
									180	0.0408588	0.721611	0.387713		180	0.0408588	0.635878	0.489846
									181	0.0436254	0.726368	0.363212		181	0.0436254	0.645785	0.473946
									182	0.0390797	0.714168	0.359918		182	0.0390797	0.65428	0.474362
									183	0.0586359	0.713223	0.357061		183	0.0586359	0.667329	0.491332
									184	0.0550605	0.708143	0.358959		184	0.0550605	0.67978	0.479547
									185	0.0419385	0.725241	0.379366		185	0.0419385	0.677928	0.464365
									186	0.0605975	0.752592	0.387914		186	0.0605975	0.68499	0.480627
									187	0.0636792	0.761233	0.375005		187	0.0636792	0.70348	0.500779
									188	0.0642786	0.761512	0.356777		188	0.0642786	0.696763	0.503194
									189	0.0966724	0.76987	0.351496		189	0.0966724	0.670264	0.502507
									190	0.0797829	0.76318	0.37096		190	0.0797829	0.666274	0.478763
									191	0.0539866	0.764354	0.399871		191	0.0539866	0.706005	0.476036
									192	0.0675178	0.803523	0.386788		192	0.0675178	0.70597	0.475479
									193	0.0866955	0.803947	0.367818		193	0.0866955	0.674836	0.474522
									194	0.0918617	0.760099	0.374368		194	0.0918617	0.675114	0.492559
									195	0.100526	0.764535	0.371053		195	0.100526	0.676125	0.495721
									196	0.115725	0.774894	0.366146		196	0.115725	0.691148	0.493702
									197	0.099806	0.762862	0.383136		197	0.099806	0.681175	0.512877
									198	0.104507	0.757374	0.39255		198	0.104507	0.683368	0.503418
									199	0.120599	0.754991	0.385078		199	0.120599	0.693312	0.486322
									200	0.120805	0.770522	0.387634		200	0.120805	0.679846	0.501696
									201	0.134279	0.774589	0.397375		201	0.134279	0.701719	0.482447
									202	0.128048	0.759487	0.399664		202	0.128048	0.702581	0.477268
									203	0.130273	0.800756	0.414166		203	0.130273	0.675153	0.50062
									204	0.160309	0.834054	0.409813		204	0.160309	0.691566	0.504437
									205	0.129987	0.793126	0.381267		205	0.129987	0.743187	0.506746
									206	0.144521	0.76498	0.352808		206	0.144521	0.754601	0.494804
									207	0.159368	0.780087	0.338087		207	0.159368	0.703385	0.491909
									208	0.138692	0.808229	0.357549		208	0.138692	0.672856	0.480148
									209	0.145235	0.805334	0.386866		209	0.145235	0.708184	0.475134
									210	0.159689	0.785173	0.392472		210	0.159689	0.705209	0.481167
									211	0.15946	0.791184	0.38023		211	0.15946	0.694377	0.475131
									212	0.132476	0.801018	0.380699		212	0.132476	0.70066	0.496926
									213	0.127768	0.797789	0.369311		213	0.127768	0.695784	0.496187
									214	0.143931	0.766181	0.362347		214	0.143931	0.694369	0.475539
									215	0.141719	0.757897	0.370804		215	0.141719	0.717586	0.485535
									216	0.126538	0.754987	0.382067		216	0.126538	0.73201	0.515654
									217	0.143537	0.763044	0.379308		217	0.143537	0.729587	0.501171
									218	0.128548	0.792842	0.367454		218	0.128548	0.729185	0.486716
									219	0.138305	0.788986	0.371169		219	0.138305	0.717905	0.494339
									220	0.117195	0.809882	0.38093		220	0.117195	0.729407	0.489483
									221	0.108649	0.811074	0.377896		221	0.108649	0.733384	0.477625
									222	0.108578	0.788312	0.379145		222	0.108578	0.706509	0.469229
									223	0.0953583	0.777259	0.385601		223	0.0953583	0.697941	0.495517
									224	0.0970663	0.776611	0.386526		224	0.0970663	0.716251	0.497861
									225	0.100365	0.785018	0.381093		225	0.100365	0.709005	0.492601
									226	0.0827493	0.74492	0.378266		226	0.0827493	0.714782	0.49284
									227	0.0798328	0.74596	0.385761		227	0.0798328	0.747063	0.480645
									228	0.0707992	0.773732	0.377408		228	0.0707992	0.721829	0.478768
									229	0.0646244	0.794995	0.371299		229	0.0646244	0.702283	0.486104
									230	0.0679846	0.809462	0.364442		230	0.0679846	0.727819	0.497803
									231	0.0583842	0.767025	0.356473		231	0.0583842	0.717904	0.489551
									232	0.0809433	0.766015	0.378469		232	0.0809433	0.698262	0.479746
									233	0.0562997	0.771734	0.401842		233	0.0562997	0.70741	0.477926
									234	0.052123	0.740183	0.394772		234	0.052123	0.685064	0.480373
									235	0.0394525	0.754126	0.368642		235	0.0394525	0.673778	0.477752
									236	0.0452642	0.781993	0.374468		236	0.0452642	0.740069	0.465387
									237	0.0293353	0.781	0.382432		237	0.0293353	0.747893	0.486765
									238	0.0269952	0.766162	0.373955		238	0.0269952	0.707379	0.489186
									239	0.0420135	0.734176	0.375025		239	0.0420135	0.722082	0.47257
									240	0.0324611	0.760999	0.363727		240	0.0324611	0.726099	0.48581
									241	0.0335773	0.806187	0.361054		241	0.0335773	0.715202	0.483283
									242	0.023512	0.768923	0.362318		242	0.023512	0.698657	0.478964
									243	0.0311412	0.764136	0.357735		243	0.0311412	0.70555	0.481187
									244	0.0182824	0.79876	0.368819		244	0.0182824	0.708679	0.460395
									245	0.0141268	0.748045	0.376015		245	0.0141268	0.693662	0.456117
									246	0.0118924	0.73063	0.36699		246	0.0118924	0.706092	0.46104
									247	0.019706	0.785432	0.361854		247	0.019706	0.699905	0.455649
									248	0.0210836	0.809176	0.362194		248	0.0210836	0.715361	0.477065
									249	0.0197233	0.806657	0.381475		249	0.0197233	0.708169	0.486805
									250	0.0208722	0.763803	0.384599		250	0.0208722	0.702126	0.46435
									251	0.0137387	0.719965	0.370358		251	0.0137387	0.720368	0.449235
									252	0.0205168	0.738314	0.368454		252	0.0205168	0.721597	0.462039
									253	0.00874544	0.778684	0.37225		253	0.00874544	0.711097	0.477201
									254	0.0174525	0.76933	0.371944		254	0.0174525	0.714422	0.470089
									255	0.012171	0.753368	0.3692		255	0.012171	0.715809	0.467709
									256	0.00819789	0.766355	0.374529		256	0.00819789	0.691364	0.471636
									257	0.00935639	0.76967	0.370228		257	0.00935639	0.708184	0.439175
									258	0.0147089	0.735546	0.343997		258	0.0147089	0.707145	0.449725
									259	0.00385399	0.733814	0.345029		259	0.00385399	0.684514	0.47413
									260	0.00732565	0.781723	0.354616		260	0.00732565	0.678709	0.445315
									261	0.00711239	0.771969	0.352229		261	0.00711239	0.693353	0.43763
									262	0.00363497	0.758062	0.3595		262	0.00363497	0.698923	0.455348
									263	0.00385975	0.729803	0.366987		263	0.00385975	0.679479	0.470802
									264	0.0101768	0.712074	0.367506		264	0.0101768	0.667094	0.46066
									265	0.0048415	0.711927	0.352712		265	0.0048415	0.673812	0.442147
									266	0.00471662	0.707074	0.34191		266	0.00471662	0.69806	0.45136
									267	0.00609222	0.751419	0.346946		267	0.00609222	0.7095	0.460923
									268	0.00811143	0.752466	0.35601		268	0.00811143	0.698569	0.451802
									269	0.00503939	0.684753	0.366943		269	0.00503939	0.667617	0.456919
									270	0.00515082	0.684917	0.37431		270	0.00515082	0.655555	0.46037
									271	0.0076292	0.723626	0.368733		271	0.0076292	0.667075	0.443126
									272	0.00335062	0.719565	0.352298		272	0.00335062	0.679361	0.427563
									273	0.00698943	0.713847	0.35126		273	0.00698943	0.697716	0.443283
									274	0.00641114	0.721035	0.354955		274	0.00641114	0.680583	0.435128
									275	0.00252834	0.725125	0.34772		275	0.00252834	0.657998	0.424455
									276	0.00488569	0.706628	0.345018		276	0.00488569	0.683398	0.436518
									277	0.00512584	0.712619	0.34084		277	0.00512584	0.692382	0.42134
									278	0.00560615	0.713371	0.348208		278	0.00560615	0.664464	0.422799
									279	0.00893948	0.705896	0.357322		279	0.00893948	0.649807	0.423502
									280	0.00239577	0.737055	0.354214		280	0.00239577	0.655043	0.430228
									281	0.0032219	0.70168	0.349821		281	0.0032219	0.674557	0.431428
									282	0.00720653	0.671622	0.335259		282	0.00720653	0.678653	0.414782
									283	0.00416907	0.697293	0.338942		283	0.00416907	0.654768	0.431462
									284	0.00424015	0.69671	0.354349		284	0.00424015	0.639926	0.4284
									285	0.00539289	0.686217	0.352444		285	0.00539289	0.624328	0.419463
									286	0.00434006	0.697762	0.357005		286	0.00434006	0.636072	0.44428
									287	0.0081172	0.7091	0.367986		287	0.0081172	0.670883	0.449535
									288	0.00449183	0.696818	0.362865		288	0.00449183	0.683058	0.440268
									289	0.0127916	0.68343	0.355266		289	0.0127916	0.691471	0.43887
									290	0.00970605	0.695102	0.349024		290	0.00970605	0.68564	0.441697
									291	0.0060634	0.717996	0.349447		291	0.0060634	0.660301	0.440539
									292	0.0165187	0.715052	0.366515		292	0.0165187	0.651449	0.4337
									293	0.00753122	0.680321	0.346106		293	0.00753122	0.651169	0.432389
									294	0.00638425	0.695924	0.345763		294	0.00638425	0.629452	0.422673
									295	0.00584246	0.711521	0.368071		295	0.00584246	0.651902	0.42474
									296	0.00730452	0.677307	0.355777		296	0.00730452	0.683598	0.430807
									297	0.00641499	0.672788	0.352488		297	0.00641499	0.647928	0.443219
									298	0.00372142	0.688615	0.350029		298	0.00372142	0.635176	0.464302
									299	0.00834774	0.689957	0.352653		299	0.00834774	0.619839	0.442345
									300	0.00903362	0.668269	0.359732		300	0.00903362	0.618203	0.417414
									301	0.0147108	0.675918	0.361122		301	0.0147108	0.624797	0.424213
									302	0.00755428	0.691119	0.361111		302	0.00755428	0.625028	0.453511
									303	0.0101844	0.693218	0.360421		303	0.0101844	0.648551	0.447807
									304	0.00814601	0.691074	0.358777		304	0.00814601	0.632396	0.44459
									305	0.00720077	0.679391	0.353159		305	0.00720077	0.627142	0.455139
									306	0.0033756	0.668118	0.346428		306	0.0033756	0.643655	0.445607
									307	0.0177061	0.676267	0.358591		307	0.0177061	0.638136	0.436543
									308	0.0101652	0.683848	0.36657		308	0.0101652	0.615335	0.445955
									309	0.0101864	0.683429	0.367896		309	0.0101864	0.613527	0.450778
									310	0.00959462	0.698616	0.374676		310	0.00959462	0.634529	0.438686
									311	0.00730452	0.730004	0.37422		311	0.00730452	0.63712	0.450189
									312	0.0112872	0.715858	0.36855		312	0.0112872	0.648407	0.445176
									313	0.00942363	0.645894	0.364058		313	0.00942363	0.622218	0.454432
									314	0.0122056	0.644796	0.367497		314	0.0122056	0.591976	0.455007
									315	0.0158886	0.659781	0.340508		315	0.0158886	0.622686	0.434419
									316	0.0124669	0.654081	0.343007		316	0.0124669	0.655837	0.456728
									317	0.0166013	0.667025	0.366447		317	0.0166013	0.65465	0.469587
									318	0.00732565	0.657313	0.368911		318	0.00732565	0.617367	0.45836
									319	0.00887608	0.681901	0.36846		319	0.00887608	0.599549	0.454725
									320	0.0240807	0.697531	0.363178		320	0.0240807	0.622911	0.453207
									321	0.0186705	0.683896	0.352274		321	0.0186705	0.648066	0.453258
									322	0.0257387	0.685537	0.354539		322	0.0257387	0.658327	0.450466
									323	0.0210202	0.688727	0.379769		323	0.0210202	0.664119	0.453912
									324	0.0159308	0.693251	0.370915		324	0.0159308	0.664944	0.456444
									325	0.023414	0.66437	0.370771		325	0.023414	0.645327	0.480851
									326	0.0116791	0.665149	0.380012		326	0.0116791	0.630753	0.500966
									327	0.0159789	0.720438	0.368286		327	0.0159789	0.648863	0.481036
									328	0.0162382	0.739757	0.361247		328	0.0162382	0.673296	0.467373
									329	0.0108934	0.708901	0.358959		329	0.0108934	0.66515	0.456656
									330	0.0202786	0.678766	0.366138		330	0.0202786	0.62961	0.451757
									331	0.0238655	0.689724	0.3758		331	0.0238655	0.619518	0.459728
									332	0.027975	0.714823	0.364428		332	0.027975	0.625512	0.443311
									333	0.0324342	0.689168	0.372029		333	0.0324342	0.635274	0.433206
									334	0.0337829	0.703289	0.388275		334	0.0337829	0.631308	0.446858
									335	0.0141556	0.727221	0.364333		335	0.0141556	0.629556	0.465639
									336	0.034463	0.687141	0.355495		336	0.034463	0.657268	0.47827
									337	0.0410989	0.680221	0.373049		337	0.0410989	0.677093	0.480737
									338	0.034365	0.705579	0.377856		338	0.034365	0.677018	0.471495
									339	0.0329145	0.713398	0.365689		339	0.0329145	0.671926	0.465979
									340	0.0429472	0.721355	0.36908		340	0.0429472	0.664081	0.478444
									341	0.0378521	0.739415	0.388923		341	0.0378521	0.64681	0.487156
									342	0.0377195	0.709678	0.392419		342	0.0377195	0.64927	0.483006
									343	0.0557906	0.668867	0.376719		343	0.0557906	0.654499	0.472863
									344	0.0352565	0.667235	0.369153		344	0.0352565	0.659983	0.48607
									345	0.0436561	0.688263	0.374244		345	0.0436561	0.672235	0.486861
									346	0.034342	0.696609	0.3847		346	0.034342	0.661375	0.485149
									347	0.0505399	0.69513	0.381954		347	0.0505399	0.651558	0.486987
									348	0.0516215	0.717903	0.37509		348	0.0516215	0.664286	0.481429
									349	0.0494102	0.719105	0.390586		349	0.0494102	0.674038	0.480768
									350	0.0677118	0.72291	0.385096		350	0.0677118	0.65896	0.477787
									351	0.0377137	0.746024	0.399082		351	0.0377137	0.645156	0.477659
									352	0.0441114	0.741019	0.41582		352	0.0441114	0.661466	0.480978
									353	0.0585648	0.711808	0.39781		353	0.0585648	0.646925	0.48564
									354	0.054928	0.703431	0.386165		354	0.054928	0.637692	0.49253
									355	0.0770528	0.729765	0.396457		355	0.0770528	0.669969	0.483739
									356	0.0606109	0.727905	0.398835		356	0.0606109	0.675573	0.461447
									357	0.0860768	0.743708	0.381801		357	0.0860768	0.654797	0.459155
									358	0.106342	0.782681	0.380669		358	0.106342	0.694177	0.469774
									359	0.112936	0.778292	0.377227		359	0.112936	0.7122	0.471093
									360	0.0993929	0.749625	0.378804		360	0.0993929	0.664996	0.463617
									361	0.0892507	0.736024	0.388398		361	0.0892507	0.661231	0.469409
									362	0.120624	0.719346	0.383639		362	0.120624	0.67397	0.486366
									363	0.0954582	0.715396	0.377848		363	0.0954582	0.677416	0.495893
									364	0.125101	0.735329	0.40335		364	0.125101	0.681807	0.483776
									365	0.143376	0.745333	0.421997		365	0.143376	0.680472	0.490006
									366	0.113143	0.72673	0.410286		366	0.113143	0.687405	0.493107
									367	0.106033	0.741756	0.403281		367	0.106033	0.701874	0.491944
									368	0.114012	0.747665	0.409661		368	0.114012	0.706789	0.498559
									369	0.11693	0.741456	0.415554		369	0.11693	0.705993	0.498023
									370	0.130889	0.768428	0.406528		370	0.130889	0.706195	0.499468
									371	0.120073	0.761025	0.402953		371	0.120073	0.691476	0.49212
									372	0.135908	0.743165	0.406158		372	0.135908	0.670237	0.486118
									373	0.131746	0.724245	0.408653		373	0.131746	0.686821	0.494339
									374	0.10234	0.732738	0.424005		374	0.10234	0.70365	0.497873
									375	0.123821	0.748261	0.415699		375	0.123821	0.714879	0.497773
									376	0.126499	0.713353	0.386135		376	0.126499	0.72548	0.486776
									377	0.107844	0.733721	0.382316		377	0.107844	0.734411	0.465098
									378	0.119998	0.762674	0.382699		378	0.119998	0.722491	0.479937
									379	0.126882	0.774407	0.387204		379	0.126882	0.703855	0.483078
									380	0.131164	0.772033	0.384532		380	0.131164	0.683415	0.481064
									381	0.111727	0.752064	0.372357		381	0.111727	0.681581	0.5099
									382	0.117881	0.773031	0.372717		382	0.117881	0.733202	0.504357
									383	0.120592	0.779462	0.369229		383	0.120592	0.742107	0.477939
									384	0.10025	0.769488	0.373325		384	0.10025	0.714485	0.472819
									385	0.0971892	0.752322	0.385161		385	0.0971892	0.687345	0.481506
									386	0.0917887	0.741356	0.384319		386	0.0917887	0.673983	0.482911
									387	0.0895312	0.738099	0.391737		387	0.0895312	0.697998	0.484252
									388	0.0841825	0.772177	0.397623		388	0.0841825	0.711998	0.504806
									389	0.0622498	0.781274	0.386433		389	0.0622498	0.718615	0.511217
									390	0.0747647	0.747894	0.3905		390	0.0747647	0.723388	0.509898
									391	0.0755447	0.72703	0.400717		391	0.0755447	0.70875	0.479018
									392	0.0817272	0.735911	0.397027		392	0.0817272	0.696618	0.479419
									393	0.0754409	0.764414	0.410459		393	0.0754409	0.715257	0.518709
									394	0.065806	0.761732	0.401661		394	0.065806	0.699725	0.503838
									395	0.0592277	0.780254	0.377854		395	0.0592277	0.673466	0.484959
									396	0.0844534	0.772383	0.379428		396	0.0844534	0.715152	0.47198
									397	0.0483112	0.764105	0.395677		397	0.0483112	0.713765	0.471844
									398	0.0402209	0.770563	0.396971		398	0.0402209	0.698691	0.474137
									399	0.0518213	0.72781	0.388072		399	0.0518213	0.717321	0.464009
									400	0.0465264	0.729604	0.393915		400	0.0465264	0.709496	0.476551
									401	0.0356254	0.77839	0.393415		401	0.0356254	0.701909	0.494084
									402	0.0323689	0.791946	0.396026		402	0.0323689	0.694384	0.484866
									403	0.0506302	0.777393	0.404008		403	0.0506302	0.678364	0.474489
									404	0.0363439	0.767563	0.404521		404	0.0363439	0.694436	0.494393
									405	0.0350451	0.747921	0.389868		405	0.0350451	0.726477	0.492362
									406	0.0215869	0.73486	0.384175		406	0.0215869	0.731951	0.474052
									407	0.0169203	0.75096	0.392264		407	0.0169203	0.703589	0.481227
									408	0.0180211	0.763822	0.376237		408	0.0180211	0.698572	0.481621
									409	0.0261844	0.755783	0.374196		409	0.0261844	0.722369	0.478501
									410	0.0185648	0.731014	0.40423		410	0.0185648	0.719203	0.480089
									411	0.0318636	0.741917	0.401449		411	0.0318636	0.688639	0.466628
									412	0.00874159	0.760602	0.37798		412	0.00874159	0.690913	0.491783
									413	0.0176599	0.72743	0.377186		413	0.0176599	0.703909	0.50542
									414	0.0237118	0.728699	0.373103		414	0.0237118	0.67816	0.484195
									415	0.0156599	0.760459	0.380746		415	0.0156599	0.679097	0.476992
									416	0.0185379	0.750381	0.379835		416	0.0185379	0.690389	0.487848
									417	0.0195658	0.703549	0.367567		417	0.0195658	0.688398	0.485868
									418	0.00929299	0.714308	0.379729		418	0.00929299	0.695896	0.463051
									419	0.0106744	0.742754	0.358216		419	0.0106744	0.704562	0.474856
									420	0.0106782	0.735768	0.349202		420	0.0106782	0.680887	0.490243
									421	0.0133679	0.730865	0.363739		421	0.0133679	0.664577	0.487892
									422	0.00455139	0.752997	0.37508		422	0.00455139	0.678301	0.471187
									423	0.00591547	0.776241	0.371304		423	0.00591547	0.705097	0.468525
									424	0.0140557	0.75567	0.375082		424	0.0140557	0.680937	0.484119
									425	0.0073122	0.73977	0.387473		425	0.0073122	0.647535	0.468194
									426	0.00510855	0.731376	0.387414		426	0.00510855	0.681939	0.448849
									427	0.0100096	0.718154	0.395415		427	0.0100096	0.697083	0.460449
									428	0.00567147	0.702534	0.381458		428	0.00567147	0.684189	0.464857
									429	0.00222863	0.708383	0.362378		429	0.00222863	0.672728	0.46232
									430	0.00619597	0.707122	0.353939		430	0.00619597	0.688603	0.475116
									431	0.00657253	0.707432	0.364386		431	0.00657253	0.680952	0.48023
									432	0.00670893	0.691876	0.37906		432	0.00670893	0.694239	0.465942
									433	0.00699135	0.661504	0.382709		433	0.00699135	0.692387	0.456714
									434	0	0.686682	0.405051		434	0	0.667829	0.465867
									435	0.00199039	0.727292	0.412119		435	0.00199039	0.703274	0.468319
									436	0.00980211	0.724952	0.387047		436	0.00980211	0.693643	0.449079
									437	0.00453218	0.704947	0.37716		437	0.00453218	0.661384	0.449141
									438	0.00392123	0.681282	0.373596		438	0.00392123	0.642554	0.467473
									439	0.00288569	0.6831	0.369943		439	0.00288569	0.633573	0.454
									440	0.00448031	0.701067	0.363434		440	0.00448031	0.650829	0.433289
									441	0.00794044	0.706639	0.34641		441	0.00794044	0.66392	0.444563
									442	0.0143497	0.720759	0.357285		442	0.0143497	0.665133	0.45595
									443	0.00813641	0.701013	0.359986		443	0.00813641	0.663597	0.46739
									444	0.00489529	0.682988	0.355246		444	0.00489529	0.660551	0.459635
									445	0.0113045	0.697407	0.371023		445	0.0113045	0.661361	0.449307
									446	0.00733525	0.707648	0.383781		446	0.00733525	0.669651	0.475839
									447	0.00934486	0.723057	0.387164		447	0.00934486	0.6775	0.471357
									448	0.00939673	0.728162	0.379083		448	0.00939673	0.679132	0.449252
									449	0.00504707	0.737056	0.364914		449	0.00504707	0.67569	0.470874
									450	0.00743708	0.732788	0.361522		450	0.00743708	0.654539	0.488776
									451	0.00596158	0.694586	0.37513		451	0.00596158	0.644981	0.462631
									452	0.0049049	0.717225	0.372371		452	0.0049049	0.637566	0.458284
									453	0.00817099	0.74932	0.369768		453	0.00817099	0.63823	0.458866
									454	0.00800769	0.70661	0.382439		454	0.00800769	0.648066	0.444772
									455	0.00902978	0.692393	0.372945		455	0.00902978	0.65781	0.446429
									456	0.010513	0.672229	0.371611		456	0.010513	0.670439	0.466778
									457	0.01078	0.649645	0.38505		457	0.01078	0.650927	0.474166
									458	0.00846686	0.665532	0.380534		458	0.00846686	0.633409	0.449812
									459	0.0106225	0.704427	0.382916		459	0.0106225	0.641673	0.43649
									460	0.00898559	0.70518	0.394796		460	0.00898559	0.649536	0.455301
									461	0.00672238	0.677475	0.390799		461	0.00672238	0.639965	0.471595
									462	0.00421518	0.68595	0.399285		462	0.00421518	0.632475	0.466637
									463	0.0109049	0.689243	0.397598		463	0.0109049	0.633421	0.468038
									464	0.0143785	0.711965	0.380433		464	0.0143785	0.61566	0.478294
									465	0.0108838	0.703199	0.389863		465	0.0108838	0.626101	0.477461
									466	0.0141403	0.66334	0.382857		466	0.0141403	0.644965	0.47169
									467	0.012999	0.673633	0.359613		467	0.012999	0.638603	0.47808
									468	0.0150682	0.691541	0.372024		468	0.0150682	0.651723	0.474447
									469	0.00539481	0.682702	0.388377		469	0.00539481	0.674046	0.467905
									470	0.0120961	0.69105	0.373781		470	0.0120961	0.661561	0.467846
									471	0.00593852	0.688875	0.374356		471	0.00593852	0.642106	0.460797
									472	0.00515658	0.687987	0.376584		472	0.00515658	0.653323	0.463005
									473	0.0108031	0.678881	0.384105		473	0.0108031	0.659127	0.467531
									474	0.00897599	0.686315	0.400724		474	0.00897599	0.648885	0.457905
									475	0.0168473	0.709205	0.395945		475	0.0168473	0.643949	0.463001
									476	0.0105552	0.71613	0.406468		476	0.0105552	0.654186	0.488067
									477	0.0152603	0.714488	0.419584		477	0.0152603	0.639698	0.493945
									478	0.0242037	0.705616	0.414977		478	0.0242037	0.628766	0.488307
									479	0.0121652	0.689131	0.392476		479	0.0121652	0.63674	0.484695
									480	0.0124342	0.692811	0.379615		480	0.0124342	0.642679	0.475881
									481	0.0146263	0.691203	0.383737		481	0.0146263	0.620074	0.464613
									482	0.0115427	0.693676	0.393545		482	0.0115427	0.615442	0.48209
									483	0.0193487	0.724757	0.40495		483	0.0193487	0.623073	0.484175
									484	0.0104015	0.695048	0.412758		484	0.0104015	0.615139	0.474145
									485	0.0221306	0.684173	0.406935		485	0.0221306	0.626807	0.48193
									486	0.0151796	0.706531	0.380367		486	0.0151796	0.636064	0.492287
									487	0.017756	0.692223	0.377071		487	0.017756	0.638517	0.497455
									488	0.017708	0.678897	0.379383		488	0.017708	0.631581	0.481249
									489	0.0237329	0.683114	0.388091		489	0.0237329	0.647518	0.485062
									490	0.0153314	0.733121	0.404591		490	0.0153314	0.658183	0.495712
									491	0.0231047	0.771002	0.40309		491	0.0231047	0.645713	0.472386
									492	0.0284784	0.709961	0.398262		492	0.0284784	0.641544	0.465394
									493	0.0208165	0.695358	0.397452		493	0.0208165	0.654144	0.468777
									494	0.0330394	0.723626	0.418662		494	0.0330394	0.639385	0.473124
									495	0.0363305	0.698123	0.403434		495	0.0363305	0.627267	0.481919
									496	0.0248722	0.677901	0.385254		496	0.0248722	0.640505	0.494016
									497	0.0380615	0.687209	0.400972		497	0.0380615	0.654483	0.505055
									498	0.0317233	0.688789	0.397542		498	0.0317233	0.651391	0.489934
									499	0.0314697	0.709738	0.413176		499	0.0314697	0.638939	0.47293
									500	0.0294774	0.735288	0.409581		500	0.0294774	0.643719	0.464927
									501	0.0141018	0.701917	0.391186		501	0.0141018	0.652209	0.473409
									502	0.0281998	0.69922	0.39802		502	0.0281998	0.660472	0.480347
									503	0.0232968	0.753859	0.400449		503	0.0232968	0.670598	0.481422
									504	0.0273929	0.748825	0.415949		504	0.0273929	0.689016	0.485435
									505	0.0250989	0.718973	0.43453		505	0.0250989	0.696594	0.481165
									506	0.0456446	0.712629	0.40519		506	0.0456446	0.675297	0.482967
									507	0.0386705	0.730073	0.399892		507	0.0386705	0.640159	0.4964
									508	0.0453064	0.734719	0.421305		508	0.0453064	0.633664	0.498213
									509	0.0399462	0.730874	0.406479		509	0.0399462	0.626004	0.497392
									510	0.0334467	0.727823	0.396374		510	0.0334467	0.638213	0.501977
									511	0.0333295	0.71283	0.406609		511	0.0333295	0.655282	0.49872
									512	0.0601768	0.731291	0.413228		512	0.0601768	0.674468	0.486912
									513	0.0505168	0.747117	0.403751		513	0.0505168	0.710076	0.480455
									514	0.0656388	0.726631	0.407652		514	0.0656388	0.69089	0.491277
									515	0.0574697	0.747402	0.414621		515	0.0574697	0.68039	0.500223
									516	0.0636273	0.761509	0.418969		516	0.0636273	0.686386	0.495998
									517	0.0569068	0.732	0.416466		517	0.0569068	0.699061	0.503374
									518	0.0527589	0.742254	0.429447		518	0.0527589	0.660851	0.504089
									519	0.0838886	0.776594	0.424415		519	0.0838886	0.645003	0.50025
									520	0.079268	0.763359	0.400819		520	0.079268	0.661068	0.504751
									521	0.0816868	0.727791	0.419556		521	0.0816868	0.663413	0.500197
									522	0.053585	0.730977	0.427461		522	0.053585	0.670444	0.510965
									523	0.0984784	0.733961	0.424599		523	0.0984784	0.655701	0.516094
									524	0.0927896	0.722175	0.4218		524	0.0927896	0.666011	0.503573
									525	0.0884073	0.706686	0.428965		525	0.0884073	0.681101	0.499427
									526	0.0894966	0.712211	0.417277		526	0.0894966	0.677854	0.503697
									527	0.0961076	0.741004	0.417037		527	0.0961076	0.646778	0.507493
									528	0.104365	0.744468	0.439202		528	0.104365	0.647787	0.500238
									529	0.0822037	0.750593	0.433171		529	0.0822037	0.670467	0.483734
									530	0.0856599	0.789917	0.441685		530	0.0856599	0.657019	0.483075
									531	0.111005	0.790817	0.427184		531	0.111005	0.677053	0.504848
									532	0.0905053	0.765802	0.40536		532	0.0905053	0.699018	0.509096
									533	0.0973468	0.769799	0.418595		533	0.0973468	0.675301	0.494118
									534	0.0891912	0.750952	0.433484		534	0.0891912	0.682534	0.498035
									535	0.0998117	0.707527	0.434322		535	0.0998117	0.684211	0.512428
									536	0.0958636	0.723727	0.437304		536	0.0958636	0.668678	0.505272
									537	0.0965821	0.755553	0.413577		537	0.0965821	0.679234	0.518899
									538	0.11737	0.780334	0.405489		538	0.11737	0.690092	0.508405
									539	0.0913333	0.775922	0.412082		539	0.0913333	0.696418	0.47809
									540	0.0788396	0.743421	0.401714		540	0.0788396	0.689608	0.508512
									541	0.103247	0.738099	0.409898		541	0.103247	0.686638	0.528404
									542	0.0863497	0.730309	0.435992		542	0.0863497	0.68581	0.49879
									543	0.0937502	0.76354	0.427567		543	0.0937502	0.700923	0.496014
									544	0.066536	0.75589	0.414689		544	0.066536	0.684911	0.518913
									545	0.0952988	0.721597	0.428572		545	0.0952988	0.687795	0.508895
									546	0.0965437	0.7529	0.418644		546	0.0965437	0.727109	0.504181
									547	0.0883208	0.778687	0.4211		547	0.0883208	0.705323	0.51231
									548	0.085952	0.75979	0.418525		548	0.085952	0.675389	0.504391
									549	0.0801806	0.733189	0.435008		549	0.0801806	0.666028	0.499616
									550	0.0765053	0.732258	0.432264		550	0.0765053	0.68905	0.507879
									551	0.0694986	0.709304	0.41502		551	0.0694986	0.70359	0.4972
									552	0.0736676	0.724276	0.420965		552	0.0736676	0.691468	0.486694
									553	0.0733103	0.738803	0.412741		553	0.0733103	0.704928	0.513524
									554	0.0695869	0.72291	0.433002		554	0.0695869	0.721325	0.526126
									555	0.0785303	0.748843	0.431691		555	0.0785303	0.722202	0.50441
									556	0.0534467	0.743214	0.410368		556	0.0534467	0.723204	0.518178
									557	0.0488261	0.73339	0.414711		557	0.0488261	0.745033	0.516313
									558	0.0554159	0.759559	0.428298		558	0.0554159	0.735807	0.497386
									559	0.0490394	0.749073	0.432593		559	0.0490394	0.70533	0.513276
									560	0.0418348	0.702737	0.438816		560	0.0418348	0.691926	0.507315
									561	0.040294	0.723089	0.417309		561	0.040294	0.681111	0.485441
									562	0.0521691	0.765949	0.40722		562	0.0521691	0.656928	0.504695
									563	0.0331066	0.754766	0.414996		563	0.0331066	0.667894	0.510694
									564	0.0401172	0.739819	0.415818		564	0.0401172	0.701212	0.501605
									565	0.0308453	0.71392	0.430533		565	0.0308453	0.685348	0.51333
									566	0.0444035	0.698109	0.428246		566	0.0444035	0.67753	0.513216
									567	0.0371931	0.741478	0.417985		567	0.0371931	0.684018	0.495945
									568	0.0495735	0.737066	0.421517		568	0.0495735	0.70935	0.507488
									569	0.022926	0.697371	0.424795		569	0.022926	0.727797	0.523105
									570	0.0298924	0.726325	0.417409		570	0.0298924	0.69827	0.507479
									571	0.0218578	0.750485	0.417013		571	0.0218578	0.692866	0.509101
									572	0.0218713	0.730753	0.420182		572	0.0218713	0.697841	0.498435
									573	0.0261479	0.734916	0.420553		573	0.0261479	0.693915	0.507067
									574	0.0363477	0.715618	0.411912		574	0.0363477	0.661689	0.510105
									575	0.0228261	0.70751	0.416157		575	0.0228261	0.661689	0.503909
									576	0.018536	0.763741	0.419988		576	0.018536	0.693122	0.484295
									577	0.0129952	0.798328	0.41377		577	0.0129952	0.691739	0.480256
									578	0.0177848	0.779152	0.406306		578	0.0177848	0.703126	0.498522
									579	0.0154813	0.735983	0.40533		579	0.0154813	0.686418	0.492652
									580	0.0158828	0.734177	0.41963		580	0.0158828	0.671551	0.49977
									581	0.0150471	0.743132	0.415936		581	0.0150471	0.682215	0.508759
									582	0.0217464	0.749172	0.410426		582	0.0217464	0.68908	0.513525
									583	0.0121671	0.744724	0.419486		583	0.0121671	0.714803	0.506168
									584	0.0246225	0.734743	0.418688		584	0.0246225	0.705047	0.509593
									585	0.0185552	0.73361	0.410089		585	0.0185552	0.681523	0.516379
									586	0.00614794	0.725491	0.399597		586	0.00614794	0.681379	0.498845
									587	0.0125725	0.732725	0.400169		587	0.0125725	0.65111	0.501277
									588	0.0116484	0.738994	0.425203		588	0.0116484	0.650324	0.511201
									589	0.00867243	0.7375	0.440307		589	0.00867243	0.680211	0.509727
									590	0.0066878	0.725526	0.436086		590	0.0066878	0.667391	0.50696
									591	0.00911816	0.723929	0.41748		591	0.00911816	0.68553	0.487903
									592	0.00943708	0.746332	0.411027		592	0.00943708	0.720544	0.473751
									593	0.00993852	0.733678	0.422028		593	0.00993852	0.698174	0.473505
									594	0.00660519	0.702455	0.429523		594	0.00660519	0.683399	0.47843
									595	0.00931412	0.696965	0.415636		595	0.00931412	0.681775	0.475148
									596	0.0106628	0.697802	0.399377		596	0.0106628	0.663596	0.484481
									597	0.00931604	0.721888	0.412112		597	0.00931604	0.662071	0.497796
									598	0.0138501	0.747686	0.39819		598	0.0138501	0.701699	0.497808
									599	0.00749087	0.73089	0.394884		599	0.00749087	0.709609	0.495802
									600	0.00880307	0.700643	0.409805		600	0.00880307	0.700016	0.503094
									601	0.00737944	0.705586	0.42532		601	0.00737944	0.692036	0.510783
									602	0.00536215	0.728771	0.430492		602	0.00536215	0.679123	0.495839
									603	0.00886071	0.712538	0.415577		603	0.00886071	0.671966	0.483808
									604	0.00642651	0.685596	0.418774		604	0.00642651	0.650834	0.502711
									605	0.00920269	0.689927	0.414893		605	0.00920269	0.65794	0.508994
									606	0.00763497	0.704962	0.412164		606	0.00763497	0.693902	0.485351
									607	0.00783285	0.713487	0.417074		607	0.00783285	0.709574	0.472394
									608	0.00240346	0.697177	0.414213		608	0.00240346	0.693278	0.481669
									609	0.0104611	0.689419	0.425889		609	0.0104611	0.678379	0.490302
									610	0.00908357	0.687181	0.440136		610	0.00908357	0.654411	0.505801
									611	0.00409798	0.698098	0.420655		611	0.00409798	0.66695	0.496159
									612	0.00926993	0.695852	0.416171		612	0.00926993	0.676741	0.482138
									613	0.0162267	0.701167	0.416541		613	0.0162267	0.663007	0.497502
									614	0.00776177	0.741829	0.38995		614	0.00776177	0.650799	0.490753
									615	0.00514505	0.697797	0.402709		615	0.00514505	0.634913	0.494971
									616	0.0092757	0.685596	0.427184		616	0.0092757	0.645931	0.503947
									617	0.00711239	0.709706	0.404052		617	0.00711239	0.64486	0.498579
									618	0.0143516	0.700473	0.405273		618	0.0143516	0.666608	0.503731
									619	0.00603458	0.701914	0.410106		619	0.00603458	0.674649	0.49734
									620	0.00946206	0.69444	0.396155		620	0.00946206	0.631151	0.48548
									621	0.014682	0.686253	0.406365		621	0.014682	0.635302	0.488082
									622	0.00579443	0.699652	0.408042		622	0.00579443	0.657029	0.492701
									623	0.0141652	0.705347	0.403826		623	0.0141652	0.659596	0.498472
									624	0.0107992	0.719124	0.399496		624	0.0107992	0.674749	0.509338
									625	0.00802305	0.702617	0.398924		625	0.00802305	0.678335	0.502596
									626	0.0115447	0.664726	0.430853		626	0.0115447	0.654647	0.49366
									627	0.0108934	0.650935	0.446684		627	0.0108934	0.645553	0.485274
									628	0.00773295	0.671873	0.436131		628	0.00773295	0.66749	0.482926
									629	0.0102517	0.695851	0.433558		629	0.0102517	0.651006	0.491628
									630	0.0140807	0.689027	0.414148		630	0.0140807	0.651323	0.493061
									631	0.0138963	0.688525	0.41412		631	0.0138963	0.678639	0.502567
									632	0.00860711	0.667706	0.401272		632	0.00860711	0.653732	0.508305
									633	0.0129011	0.685973	0.406343		633	0.0129011	0.66077	0.506362
									634	0.0179731	0.703934	0.426969		634	0.0179731	0.661198	0.500398
									635	0.0110567	0.691638	0.422537		635	0.0110567	0.640909	0.491341
									636	0.0123304	0.688442	0.419606		636	0.0123304	0.659859	0.488711
									637	0.011975	0.717651	0.410899		637	0.011975	0.663604	0.495175
									638	0.0142498	0.727172	0.403539		638	0.0142498	0.648533	0.499626
									639	0.0142978	0.702195	0.399541		639	0.0142978	0.65996	0.503741
									640	0.0196696	0.689939	0.425978		640	0.0196696	0.655823	0.509121

## Sheet: Figure 3
rad16∆ elf1-CTD∆						Log2 TS/NTS					rad26∆ elf1-CTD∆							Log2 TS/NTS
Distance from TSS (bp)	Avg Dyad Coverage	NTS	TS				rad16∆	rad16∆ elf1-CTD∆			Distance from TSS (bp)	Avg Dyad Coverage	NTS	TS					rad26∆	rad26∆ elf1-CTD∆
-200	0.0332104	0.748514	0.774787		Promoter (-501 to -335)	0	0.099004	0.114583			-200	0.0332104	0.800755	0.755923			Promoter (-501 to -335)	0	-0.00623313	-0.01887
-199	0.0362113	0.778975	0.754341		Promoter (-334 to -168)	1	0.0824026	0.070321			-199	0.0362113	0.817871	0.755484			Promoter (-334 to -168)	1	0.0560708	0.023258
-198	0.0432181	0.78188	0.766546		Promoter (-167 to -1)	2	-0.0861867	-0.00832			-198	0.0432181	0.799752	0.753498			Promoter (-167 to -1)	2	0.000938445	-0.0002
-197	0.0292488	0.763635	0.793242		Coding bin 1	3	-1.05241	-0.90877			-197	0.0292488	0.781844	0.730115			Coding bin 1	3	-0.145159	0.04917
-196	0.0339155	0.761054	0.762532		Coding bin 2	4	-1.0445	-0.92509			-196	0.0339155	0.778697	0.774465			Coding bin 2	4	-0.0378779	0.092667
-195	0.0154063	0.766561	0.73603		Coding bin 3	5	-0.946465	-0.76034			-195	0.0154063	0.792896	0.789763			Coding bin 3	5	-0.062696	0.063787
-194	0.0335773	0.782305	0.726512		Coding bin 4	6	-0.838901	-0.62733			-194	0.0335773	0.788753	0.748911			Coding bin 4	6	-0.0680301	0.067224
-193	0.0396311	0.786063	0.766899		Coding bin 5	7	-0.732901	-0.52507			-193	0.0396311	0.765417	0.730435			Coding bin 5	7	-0.0376289	0.062946
-192	0.0339039	0.775961	0.785992		Coding bin 6	8	-0.537576	-0.3308			-192	0.0339039	0.765367	0.720245			Coding bin 6	8	-0.0125437	0.078159
-191	0.0270452	0.77241	0.782028		Terminator (1 to 167)	9	0.269617	0.232449			-191	0.0270452	0.762983	0.719135			Terminator (1 to 167)	9	-0.0691517	-0.09385
-190	0.0262767	0.759232	0.801686		Terminator (168 to 334)	10	0.113992	0.087666			-190	0.0262767	0.745934	0.71821			Terminator (168 to 334)	10	-0.0412963	-0.05555
-189	0.0325149	0.769847	0.812664		Terminator (335 to 501)	11	0.0173181	-0.01953			-189	0.0325149	0.757382	0.734447			Terminator (335 to 501)	11	0.00997797	0.000228
-188	0.0328703	0.795102	0.797016								-188	0.0328703	0.757049	0.721251
-187	0.0286916	0.781603	0.778014								-187	0.0286916	0.731332	0.701008
-186	0.0264035	0.788884	0.787758								-186	0.0264035	0.769602	0.721688
-185	0.0269837	0.806922	0.775801								-185	0.0269837	0.786255	0.720581
-184	0.0197387	0.791306	0.792342								-184	0.0197387	0.74219	0.730712
-183	0.0134793	0.771221	0.818604								-183	0.0134793	0.736016	0.74896
-182	0.019829	0.791692	0.809536								-182	0.019829	0.745665	0.73557
-181	0.0209472	0.803888	0.795231								-181	0.0209472	0.731757	0.726992
-180	0.018123	0.798894	0.774424								-180	0.018123	0.72646	0.701396
-179	0.0211508	0.80256	0.776857								-179	0.0211508	0.746474	0.663581
-178	0.0212315	0.795049	0.771889								-178	0.0212315	0.747594	0.658381
-177	0.0190778	0.7901	0.773124								-177	0.0190778	0.750268	0.687743
-176	0.0178924	0.791984	0.797852								-176	0.0178924	0.769701	0.714885
-175	0.0167243	0.785607	0.800818								-175	0.0167243	0.743926	0.717222
-174	0.02717	0.788993	0.80202								-174	0.02717	0.737507	0.709635
-173	0.0129472	0.807158	0.777412								-173	0.0129472	0.731685	0.691655
-172	0.0219193	0.807439	0.788587								-172	0.0219193	0.726154	0.682029
-171	0.0147916	0.809307	0.833681								-171	0.0147916	0.730047	0.650236
-170	0.0231508	0.819479	0.835646								-170	0.0231508	0.728616	0.627551
-169	0.0090317	0.800617	0.818182								-169	0.0090317	0.738984	0.647349
-168	0.0104957	0.790362	0.800925								-168	0.0104957	0.727224	0.646744
-167	0.0145783	0.810319	0.806237								-167	0.0145783	0.702353	0.641554
-166	0.00506436	0.80622	0.80696								-166	0.00506436	0.699855	0.661097
-165	0.0143958	0.809333	0.796406								-165	0.0143958	0.709878	0.674744
-164	0.00950432	0.838626	0.791846								-164	0.00950432	0.711576	0.647639
-163	0.0116523	0.83822	0.793049								-163	0.0116523	0.718029	0.621793
-162	0.00904131	0.82836	0.805041								-162	0.00904131	0.715999	0.645097
-161	0.00525072	0.816154	0.844683								-161	0.00525072	0.718231	0.663769
-160	0.00885687	0.808482	0.836704								-160	0.00885687	0.706778	0.644059
-159	0.0131297	0.829718	0.826787								-159	0.0131297	0.693122	0.624901
-158	0.00455716	0.833657	0.828765								-158	0.00455716	0.703774	0.632924
-157	0.00541595	0.821843	0.818374								-157	0.00541595	0.694968	0.618404
-156	0.0090855	0.8162	0.797039								-156	0.0090855	0.683598	0.619397
-155	0.00988473	0.831407	0.79917								-155	0.00988473	0.667567	0.607975
-154	0.0137041	0.832568	0.822357								-154	0.0137041	0.670075	0.613745
-153	0.00540058	0.804065	0.815638								-153	0.00540058	0.692931	0.644744
-152	0.011439	0.806167	0.814912								-152	0.011439	0.680446	0.62174
-151	0.0048684	0.822268	0.800568								-151	0.0048684	0.662054	0.635316
-150	0.00556772	0.824677	0.804696								-150	0.00556772	0.684766	0.650147
-149	0.0085975	0.830378	0.809011								-149	0.0085975	0.694087	0.631565
-148	0.00858213	0.806695	0.793221								-148	0.00858213	0.660091	0.590516
-147	0.00437848	0.795939	0.809402								-147	0.00437848	0.652235	0.59016
-146	0.0044438	0.821054	0.822158								-146	0.0044438	0.670177	0.603768
-145	0.00934678	0.827606	0.814872								-145	0.00934678	0.675212	0.593571
-144	0.00684918	0.821553	0.832196								-144	0.00684918	0.639617	0.624211
-143	0.00433429	0.832109	0.860394								-143	0.00433429	0.632748	0.63612
-142	0.00436119	0.827346	0.854401								-142	0.00436119	0.654501	0.632187
-141	0.00213256	0.837958	0.815251								-141	0.00213256	0.651062	0.593584
-140	0.00490298	0.845875	0.821537								-140	0.00490298	0.633965	0.588235
-139	0.00214794	0.825576	0.821371								-139	0.00214794	0.653234	0.623009
-138	0.00299135	0.829148	0.8126								-138	0.00299135	0.660898	0.607606
-137	0.00201729	0.845277	0.841501								-137	0.00201729	0.626635	0.589255
-136	0.00289145	0.851682	0.837141								-136	0.00289145	0.638979	0.600878
-135	0.00148511	0.833592	0.822041								-135	0.00148511	0.656604	0.604665
-134	0.00198847	0.831944	0.844857								-134	0.00198847	0.643836	0.592603
-133	0.00416715	0.839389	0.832886								-133	0.00416715	0.65468	0.609722
-132	0.00330644	0.833798	0.827251								-132	0.00330644	0.656184	0.629008
-131	0.00632277	0.822482	0.843888								-131	0.00632277	0.650427	0.631365
-130	0.00189049	0.820371	0.866534								-130	0.00189049	0.66866	0.639188
-129	0.00141402	0.834886	0.886482								-129	0.00141402	0.639945	0.62333
-128	0.0011585	0.845686	0.860806								-128	0.0011585	0.627249	0.602244
-127	0.00343324	0.8633	0.869307								-127	0.00343324	0.637353	0.626969
-126	0.00151009	0.881407	0.876766								-126	0.00151009	0.639656	0.64331
-125	0.00653987	0.874599	0.847725								-125	0.00653987	0.659792	0.63724
-124	0.00320077	0.881739	0.815288								-124	0.00320077	0.636431	0.619496
-123	0.00279923	0.886821	0.820942								-123	0.00279923	0.642396	0.639826
-122	0.000653218	0.863016	0.858748								-122	0.000653218	0.654449	0.66059
-121	0.00104707	0.870591	0.870525								-121	0.00104707	0.621186	0.648711
-120	0.00213641	0.878619	0.878064								-120	0.00213641	0.62883	0.639275
-119	0.00337944	0.856356	0.902562								-119	0.00337944	0.627942	0.629147
-118	0.000132565	0.900684	0.884144								-118	0.000132565	0.618365	0.638684
-117	0.00400384	0.898856	0.851123								-117	0.00400384	0.624932	0.64824
-116	0.00494525	0.84554	0.852889								-116	0.00494525	0.614311	0.649691
-115	0.00267051	0.849538	0.862086								-115	0.00267051	0.625945	0.638441
-114	0.00291643	0.855846	0.838294								-114	0.00291643	0.641142	0.625294
-113	0.00035927	0.868776	0.834146								-113	0.00035927	0.632398	0.603933
-112	0.00339481	0.859235	0.841884								-112	0.00339481	0.635294	0.602127
-111	0.00445149	0.834399	0.84547								-111	0.00445149	0.631997	0.619179
-110	0.00196542	0.849954	0.859975								-110	0.00196542	0.623864	0.585379
-109	0.000213256	0.852491	0.872642								-109	0.000213256	0.625516	0.584551
-108	0.000299712	0.860064	0.875021								-108	0.000299712	0.640076	0.589097
-107	0.00093756	0.870528	0.865858								-107	0.00093756	0.637055	0.580095
-106	0.00174063	0.853386	0.860956								-106	0.00174063	0.593351	0.614928
-105	0.00303746	0.852064	0.85732								-105	0.00303746	0.592721	0.616591
-104	0.00176945	0.849121	0.850621								-104	0.00176945	0.602574	0.612712
-103	0.00119116	0.858784	0.881132								-103	0.00119116	0.607435	0.586304
-102	0.00067243	0.878775	0.883135								-102	0.00067243	0.600784	0.560158
-101	0.00401921	0.897658	0.882158								-101	0.00401921	0.590304	0.58911
-100	0.000826129	0.870288	0.889265								-100	0.000826129	0.614189	0.608953
-99	0.00119501	0.854314	0.850755								-99	0.00119501	0.594924	0.579595
-98	0.00327762	0.884523	0.882302								-98	0.00327762	0.592578	0.568124
-97	0.00236311	0.888935	0.904709								-97	0.00236311	0.609405	0.582282
-96	0.00112008	0.879441	0.885329								-96	0.00112008	0.613183	0.563781
-95	0.00160999	0.872985	0.872242								-95	0.00160999	0.593837	0.576032
-94	0	0.870024	0.854808								-94	0	0.583232	0.596478
-93	0.00374063	0.855686	0.862173								-93	0.00374063	0.585936	0.616187
-92	0.000411143	0.86686	0.891192								-92	0.000411143	0.587932	0.599217
-91	0.00193084	0.875115	0.91159								-91	0.00193084	0.612108	0.563931
-90	0.001683	0.858251	0.884324								-90	0.001683	0.58074	0.579982
-89	0.00280499	0.880746	0.874952								-89	0.00280499	0.561919	0.573349
-88	0.000954851	0.868818	0.901708								-88	0.000954851	0.583772	0.56724
-87	0.000614793	0.851155	0.909044								-87	0.000614793	0.599715	0.582238
-86	0.0023708	0.866199	0.909114								-86	0.0023708	0.606112	0.561499
-85	0.00324111	0.850384	0.869771								-85	0.00324111	0.603778	0.544834
-84	0.00427282	0.857526	0.87781								-84	0.00427282	0.575117	0.548775
-83	0.00175216	0.902496	0.907918								-83	0.00175216	0.568277	0.537778
-82	0.00258982	0.895924	0.878219								-82	0.00258982	0.586962	0.553114
-81	0.00126801	0.87649	0.871144								-81	0.00126801	0.595604	0.576279
-80	0.00131989	0.866181	0.899608								-80	0.00131989	0.594045	0.568817
-79	0.00113545	0.857499	0.903457								-79	0.00113545	0.567084	0.555393
-78	0.00292411	0.889512	0.879023								-78	0.00292411	0.558749	0.54462
-77	0.00310086	0.892541	0.88302								-77	0.00310086	0.556375	0.546487
-76	0.0011316	0.880688	0.880213								-76	0.0011316	0.554633	0.545088
-75	0.00229011	0.898215	0.884757								-75	0.00229011	0.564782	0.513256
-74	0.000816523	0.87152	0.908152								-74	0.000816523	0.561381	0.502142
-73	0.000897214	0.881021	0.912096								-73	0.000897214	0.55259	0.513075
-72	0.000413064	0.905049	0.906543								-72	0.000413064	0.55415	0.519876
-71	0.00590778	0.88119	0.885553								-71	0.00590778	0.562452	0.539663
-70	0.00103746	0.862235	0.88894								-70	0.00103746	0.531119	0.541473
-69	0	0.860317	0.913344								-69	0	0.505374	0.527877
-68	0.00329683	0.866093	0.903841								-68	0.00329683	0.544694	0.504579
-67	0.00177714	0.851297	0.887346								-67	0.00177714	0.537897	0.501429
-66	0.00020365	0.8708	0.916151								-66	0.00020365	0.524691	0.529067
-65	0.00360231	0.875243	0.914596								-65	0.00360231	0.540746	0.526554
-64	0.00171182	0.859854	0.881509								-64	0.00171182	0.542399	0.503427
-63	0.000491835	0.849693	0.868121								-63	0.000491835	0.549518	0.509532
-62	0.00133718	0.851289	0.867794								-62	0.00133718	0.518662	0.516002
-61	0.00365994	0.880702	0.881723								-61	0.00365994	0.502656	0.512726
-60	0.0024342	0.88245	0.887446								-60	0.0024342	0.516008	0.52014
-59	0.00279731	0.85215	0.883265								-59	0.00279731	0.517468	0.523125
-58	0.00145053	0.848681	0.884682								-58	0.00145053	0.52371	0.524109
-57	0.00257445	0.862347	0.90097								-57	0.00257445	0.506695	0.524134
-56	0.00170221	0.856736	0.897184								-56	0.00170221	0.50104	0.541234
-55	0.000543708	0.840742	0.873594								-55	0.000543708	0.516518	0.546751
-54	0.00136215	0.879944	0.868761								-54	0.00136215	0.534428	0.538916
-53	0.00404035	0.942336	0.869503								-53	0.00404035	0.537007	0.534962
-52	0.00269741	0.886393	0.880122								-52	0.00269741	0.541962	0.526734
-51	0.00358117	0.823887	0.882914								-51	0.00358117	0.555556	0.545726
-50	0.00281652	0.875713	0.877863								-50	0.00281652	0.540909	0.562184
-49	0.0021268	0.889941	0.875125								-49	0.0021268	0.560343	0.557184
-48	0.00110471	0.833023	0.864328								-48	0.00110471	0.546229	0.578061
-47	0.00535447	0.856295	0.875239								-47	0.00535447	0.541697	0.575918
-46	0.00316042	0.871687	0.890645								-46	0.00316042	0.5602	0.569767
-45	0.00292219	0.846479	0.903358								-45	0.00292219	0.528345	0.579444
-44	0.00296062	0.868162	0.88993								-44	0.00296062	0.517769	0.583497
-43	0.00237848	0.870234	0.864416								-43	0.00237848	0.521782	0.57505
-42	0.00637848	0.834711	0.858322								-42	0.00637848	0.512826	0.564686
-41	0.0021633	0.816665	0.864351								-41	0.0021633	0.54246	0.571253
-40	0.00392699	0.825771	0.860628								-40	0.00392699	0.592734	0.567151
-39	0.00257061	0.847996	0.869561								-39	0.00257061	0.565943	0.573621
-38	0.00964649	0.853338	0.885421								-38	0.00964649	0.533976	0.59451
-37	0.00761767	0.840497	0.868793								-37	0.00761767	0.551492	0.577383
-36	0.00393276	0.850873	0.847482								-36	0.00393276	0.554475	0.572726
-35	0.00654563	0.870249	0.849745								-35	0.00654563	0.552062	0.600176
-34	0.00581748	0.845377	0.838079								-34	0.00581748	0.557841	0.615972
-33	0.00698751	0.839246	0.822187								-33	0.00698751	0.546738	0.617014
-32	0.00476657	0.859881	0.847368								-32	0.00476657	0.555828	0.604778
-31	0.00676849	0.831416	0.867219								-31	0.00676849	0.587773	0.612091
-30	0.0072123	0.820302	0.835855								-30	0.0072123	0.585825	0.621846
-29	0.00723727	0.826832	0.855869								-29	0.00723727	0.589749	0.621514
-28	0.00307973	0.823574	0.900154								-28	0.00307973	0.589319	0.641361
-27	0.00357733	0.832752	0.885768								-27	0.00357733	0.562339	0.648577
-26	0.00443804	0.828014	0.865143								-26	0.00443804	0.586859	0.665965
-25	0.00284534	0.846955	0.844255								-25	0.00284534	0.610901	0.686194
-24	0.00446878	0.851566	0.845386								-24	0.00446878	0.619011	0.696958
-23	0.00551009	0.836027	0.834975								-23	0.00551009	0.626325	0.691091
-22	0.00620941	0.850846	0.847616								-22	0.00620941	0.631539	0.670371
-21	0.00326225	0.852748	0.842543								-21	0.00326225	0.63614	0.685315
-20	0.0111623	0.83812	0.810779								-20	0.0111623	0.613262	0.691954
-19	0.00198655	0.840753	0.796077								-19	0.00198655	0.595741	0.682418
-18	0.00593084	0.826681	0.777613								-18	0.00593084	0.595401	0.682171
-17	0.00680884	0.827527	0.796605								-17	0.00680884	0.608644	0.704596
-16	0.00420941	0.825122	0.807246								-16	0.00420941	0.638699	0.698444
-15	0.00810182	0.82408	0.81363								-15	0.00810182	0.656362	0.694187
-14	0.00779443	0.827177	0.822793								-14	0.00779443	0.632314	0.727885
-13	0.00495293	0.816048	0.802167								-13	0.00495293	0.645089	0.740563
-12	0.00542171	0.840627	0.782729								-12	0.00542171	0.668655	0.713197
-11	0.00629011	0.846144	0.767352								-11	0.00629011	0.66046	0.708738
-10	0.010171	0.858626	0.742998								-10	0.010171	0.668927	0.772499
-9	0.0103727	0.85596	0.73223								-9	0.0103727	0.687248	0.804649
-8	0.0163958	0.819002	0.731585								-8	0.0163958	0.659117	0.755162
-7	0.0107128	0.814103	0.73741								-7	0.0107128	0.601852	0.744931
-6	0.00710855	0.824698	0.7371								-6	0.00710855	0.61452	0.785011
-5	0.0227973	0.859518	0.733892								-5	0.0227973	0.65838	0.822672
-4	0.00910086	0.867647	0.738254								-4	0.00910086	0.671793	0.839915
-3	0.0171873	0.871982	0.69637								-3	0.0171873	0.684783	0.73688
-2	0.019635	0.853917	0.642208								-2	0.019635	0.732671	0.646193
-1	0.0206186	0.849709	0.743618								-1	0.0206186	0.746894	0.785124
0	0.0101037	1.04624	0.633674								0	0.0101037	0.910377	0.760823
1	0.0102843	0.741956	0.640986								1	0.0102843	0.649876	0.755887
2	0.0131028	0.772356	0.667846								2	0.0131028	0.682173	0.783621
3	0.0154966	0.817537	0.656718								3	0.0154966	0.72504	0.814018
4	0.0153814	0.794051	0.649082								4	0.0153814	0.711018	0.819421
5	0.0224131	0.78857	0.649658								5	0.0224131	0.704988	0.791667
6	0.0230567	0.796242	0.628346								6	0.0230567	0.709459	0.761356
7	0.0205264	0.804441	0.616251								7	0.0205264	0.718922	0.79987
8	0.0220922	0.829821	0.617893								8	0.0220922	0.748509	0.823326
9	0.0253218	0.821359	0.611811								9	0.0253218	0.748395	0.807515
10	0.0266282	0.823836	0.592241								10	0.0266282	0.763472	0.817972
11	0.0336907	0.829285	0.589057								11	0.0336907	0.763553	0.810651
12	0.0388204	0.818499	0.592051								12	0.0388204	0.75462	0.78662
13	0.0211681	0.837502	0.586781								13	0.0211681	0.765371	0.808052
14	0.0425898	0.846056	0.593973								14	0.0425898	0.758796	0.871467
15	0.0340173	0.834146	0.571578								15	0.0340173	0.740484	0.869809
16	0.0205591	0.833986	0.545528								16	0.0205591	0.752102	0.820559
17	0.0379481	0.822863	0.544347								17	0.0379481	0.774216	0.844156
18	0.0430548	0.828625	0.543835								18	0.0430548	0.786978	0.86137
19	0.055975	0.835841	0.530855								19	0.055975	0.825714	0.843915
20	0.0430355	0.823119	0.530461								20	0.0430355	0.834283	0.832036
21	0.0474428	0.820808	0.53545								21	0.0474428	0.847897	0.837449
22	0.0424803	0.81469	0.520784								22	0.0424803	0.838445	0.840477
23	0.0516292	0.829316	0.516048								23	0.0516292	0.795266	0.814371
24	0.0660845	0.834954	0.51069								24	0.0660845	0.794827	0.836742
25	0.058023	0.84343	0.48439								25	0.058023	0.830492	0.868117
26	0.0822305	0.849354	0.457972								26	0.0822305	0.857906	0.877399
27	0.0705744	0.816401	0.454631								27	0.0705744	0.838717	0.842512
28	0.0696619	0.798996	0.453356								28	0.0696619	0.824697	0.830232
29	0.0726206	0.812854	0.434351								29	0.0726206	0.851385	0.878265
30	0.0981441	0.843737	0.432947								30	0.0981441	0.877459	0.890291
31	0.0838348	0.839551	0.439009								31	0.0838348	0.907864	0.888709
32	0.105391	0.837116	0.448002								32	0.105391	0.937249	0.904107
33	0.090903	0.812164	0.449824								33	0.090903	0.878594	0.890853
34	0.138225	0.800814	0.464716								34	0.138225	0.817557	0.861595
35	0.108742	0.831289	0.470857								35	0.108742	0.825122	0.853047
36	0.1161	0.834518	0.465404								36	0.1161	0.860549	0.846105
37	0.109552	0.821941	0.47587								37	0.109552	0.878486	0.846835
38	0.110294	0.815469	0.456045								38	0.110294	0.87076	0.861812
39	0.119939	0.835676	0.465189								39	0.119939	0.880409	0.850592
40	0.163372	0.841682	0.470727								40	0.163372	0.874129	0.84582
41	0.143792	0.815998	0.45642								41	0.143792	0.877597	0.880147
42	0.144442	0.818971	0.466387								42	0.144442	0.914844	0.883209
43	0.140601	0.827176	0.468603								43	0.140601	0.935676	0.860312
44	0.144359	0.832582	0.460542								44	0.144359	0.909531	0.870431
45	0.15717	0.830141	0.472575								45	0.15717	0.88787	0.89937
46	0.148202	0.813348	0.48048								46	0.148202	0.887714	0.882005
47	0.146108	0.828575	0.465035								47	0.146108	0.873946	0.862345
48	0.159869	0.858313	0.462275								48	0.159869	0.901476	0.87413
49	0.130183	0.862409	0.473285								49	0.130183	0.929082	0.873595
50	0.154978	0.84076	0.48446								50	0.154978	0.890004	0.882793
51	0.127908	0.836948	0.488039								51	0.127908	0.895007	0.898736
52	0.127944	0.823807	0.477582								52	0.127944	0.922921	0.875504
53	0.104571	0.812454	0.469247								53	0.104571	0.943342	0.883354
54	0.127003	0.823436	0.478507								54	0.127003	0.928123	0.886426
55	0.11414	0.827216	0.46855								55	0.11414	0.886741	0.88007
56	0.101139	0.829206	0.451078								56	0.101139	0.870337	0.891651
57	0.104907	0.839527	0.445791								57	0.104907	0.875378	0.888496
58	0.103668	0.829282	0.447293								58	0.103668	0.874528	0.877457
59	0.0759789	0.82014	0.459499								59	0.0759789	0.8895	0.852298
60	0.080611	0.811653	0.474972								60	0.080611	0.910274	0.863112
61	0.0831105	0.807238	0.474691								61	0.0831105	0.903804	0.868061
62	0.063341	0.814228	0.463356								62	0.063341	0.938801	0.866825
63	0.0614774	0.824484	0.46629								63	0.0614774	0.934927	0.884309
64	0.0639231	0.847243	0.464149								64	0.0639231	0.890685	0.868676
65	0.0768761	0.860508	0.474027								65	0.0768761	0.879314	0.827029
66	0.0601364	0.832869	0.481808								66	0.0601364	0.904388	0.800384
67	0.0543977	0.804561	0.46755								67	0.0543977	0.912861	0.823301
68	0.0562325	0.805996	0.455179								68	0.0562325	0.905354	0.85279
69	0.053293	0.810134	0.456905								69	0.053293	0.909856	0.870713
70	0.0512757	0.846535	0.462676								70	0.0512757	0.917235	0.857449
71	0.0366705	0.849418	0.457354								71	0.0366705	0.92352	0.822533
72	0.0305764	0.828356	0.45336								72	0.0305764	0.92949	0.848784
73	0.0294832	0.817494	0.456746								73	0.0294832	0.9207	0.862752
74	0.0390624	0.816832	0.448554								74	0.0390624	0.909054	0.834443
75	0.0276196	0.825791	0.460757								75	0.0276196	0.889151	0.829727
76	0.0202786	0.827888	0.459123								76	0.0202786	0.862396	0.815091
77	0.0145572	0.817091	0.447346								77	0.0145572	0.87433	0.787864
78	0.0269433	0.80482	0.452812								78	0.0269433	0.880116	0.801332
79	0.0152661	0.830098	0.453705								79	0.0152661	0.883919	0.825098
80	0.01239	0.847208	0.461561								80	0.01239	0.865223	0.824139
81	0.0122613	0.827796	0.445102								81	0.0122613	0.862159	0.805018
82	0.00884534	0.806498	0.440093								82	0.00884534	0.886486	0.799733
83	0.0114332	0.783257	0.44178								83	0.0114332	0.863785	0.801337
84	0.0135946	0.810367	0.455696								84	0.0135946	0.828903	0.807027
85	0.0101018	0.831974	0.468858								85	0.0101018	0.83742	0.818958
86	0.00977137	0.813522	0.447128								86	0.00977137	0.887755	0.792648
87	0.00819212	0.80598	0.444638								87	0.00819212	0.885959	0.794558
88	0.00833237	0.81467	0.455365								88	0.00833237	0.852208	0.804886
89	0.00459942	0.831636	0.456645								89	0.00459942	0.855306	0.773874
90	0.00799808	0.823127	0.466434								90	0.00799808	0.808706	0.760598
91	0.00940442	0.81655	0.465047								91	0.00940442	0.798338	0.771933
92	0.00777522	0.826832	0.458545								92	0.00777522	0.841406	0.783661
93	0.00984054	0.848951	0.46314								93	0.00984054	0.846407	0.779359
94	0.00750816	0.81588	0.472001								94	0.00750816	0.820142	0.764055
95	0.0112642	0.814492	0.463531								95	0.0112642	0.79665	0.751009
96	0.00395389	0.853623	0.43267								96	0.00395389	0.791983	0.730599
97	0.00896254	0.829564	0.432623								97	0.00896254	0.794048	0.732061
98	0.00370797	0.819438	0.448145								98	0.00370797	0.810087	0.74917
99	0.00751009	0.839577	0.459594								99	0.00751009	0.80408	0.758349
100	0.00482997	0.850373	0.474575								100	0.00482997	0.796862	0.748772
101	0.00413064	0.847668	0.459401								101	0.00413064	0.795669	0.731264
102	0.0025341	0.862925	0.445136								102	0.0025341	0.79288	0.744803
103	0.00279155	0.871526	0.448084								103	0.00279155	0.793149	0.765613
104	0.00779635	0.844547	0.435584								104	0.00779635	0.790828	0.756702
105	0.00441883	0.836923	0.440946								105	0.00441883	0.796129	0.757239
106	0.0055562	0.826244	0.453152								106	0.0055562	0.783714	0.743881
107	0.00702978	0.830602	0.45309								107	0.00702978	0.769446	0.707387
108	0.00472815	0.826471	0.460256								108	0.00472815	0.757376	0.697016
109	0.00165034	0.799039	0.469837								109	0.00165034	0.733259	0.72109
110	0.00624015	0.828844	0.457102								110	0.00624015	0.741871	0.74168
111	0.010171	0.867832	0.442508								111	0.010171	0.754904	0.716878
112	0.001756	0.839368	0.429373								112	0.001756	0.763917	0.707596
113	0.00174448	0.824383	0.43333								113	0.00174448	0.772041	0.720398
114	0.00466859	0.827149	0.430792								114	0.00466859	0.742493	0.713401
115	0.00296446	0.837261	0.420053								115	0.00296446	0.744485	0.72457
116	0.00269933	0.841153	0.429293								116	0.00269933	0.768428	0.724995
117	0.00265898	0.823929	0.425955								117	0.00265898	0.733073	0.716629
118	0.00512584	0.821238	0.427177								118	0.00512584	0.732453	0.71878
119	0.00106628	0.838243	0.426398								119	0.00106628	0.73968	0.710023
120	0.00712008	0.851728	0.42838								120	0.00712008	0.716698	0.710196
121	0.00641691	0.829623	0.431238								121	0.00641691	0.719466	0.714709
122	0.00637848	0.847345	0.42925								122	0.00637848	0.721139	0.715226
123	0.00539865	0.883736	0.440474								123	0.00539865	0.721458	0.710877
124	0.00946782	0.862649	0.440148								124	0.00946782	0.71829	0.708503
125	0.00901825	0.842666	0.431923								125	0.00901825	0.7114	0.715273
126	0.013024	0.847748	0.431537								126	0.013024	0.71049	0.734548
127	0.00714697	0.838914	0.42893								127	0.00714697	0.687458	0.728986
128	0.00595965	0.812585	0.434125								128	0.00595965	0.671147	0.704122
129	0.00726993	0.805701	0.431774								129	0.00726993	0.680886	0.711577
130	0.00893372	0.833081	0.425633								130	0.00893372	0.673853	0.73337
131	0.00828434	0.839286	0.425091								131	0.00828434	0.676286	0.733997
132	0.00914697	0.824195	0.411179								132	0.00914697	0.698339	0.725611
133	0.00074928	0.816417	0.420717								133	0.00074928	0.67631	0.703744
134	0.00827474	0.834892	0.426268								134	0.00827474	0.671211	0.706114
135	0.00864169	0.846361	0.416552								135	0.00864169	0.694724	0.742249
136	0.0103689	0.809697	0.419488								136	0.0103689	0.693288	0.745847
137	0.00711047	0.770026	0.432985								137	0.00711047	0.684247	0.744329
138	0.00473007	0.79274	0.440889								138	0.00473007	0.687219	0.723977
139	0.0105456	0.824741	0.433072								139	0.0105456	0.687901	0.737345
140	0.00643804	0.81262	0.425035								140	0.00643804	0.672298	0.773799
141	0.00978674	0.814846	0.426425								141	0.00978674	0.687486	0.772101
142	0.00958886	0.823034	0.434184								142	0.00958886	0.702862	0.761591
143	0.00815754	0.8155	0.430726								143	0.00815754	0.686275	0.747515
144	0.0107858	0.820262	0.432056								144	0.0107858	0.685714	0.761397
145	0.0113064	0.845727	0.417629								145	0.0113064	0.690817	0.763086
146	0.011195	0.845422	0.417475								146	0.011195	0.683065	0.748298
147	0.0102901	0.82633	0.430238								147	0.0102901	0.698069	0.735872
148	0.0131393	0.826132	0.437817								148	0.0131393	0.69677	0.766625
149	0.0068146	0.825078	0.44655								149	0.0068146	0.689737	0.781939
150	0.0120384	0.823647	0.431								150	0.0120384	0.676026	0.742498
151	0.011049	0.838601	0.426771								151	0.011049	0.652076	0.744165
152	0.0109452	0.84689	0.434888								152	0.0109452	0.652368	0.75726
153	0.0159654	0.821658	0.43258								153	0.0159654	0.649342	0.769204
154	0.0148991	0.793718	0.432155								154	0.0148991	0.656306	0.787627
155	0.00822863	0.814546	0.439775								155	0.00822863	0.665932	0.801991
156	0.0235331	0.836966	0.438712								156	0.0235331	0.672395	0.795726
157	0.0315677	0.834704	0.422252								157	0.0315677	0.695881	0.791315
158	0.0112699	0.831159	0.424784								158	0.0112699	0.702511	0.798635
159	0.0180154	0.828946	0.433504								159	0.0180154	0.648673	0.790517
160	0.019147	0.812223	0.435711								160	0.019147	0.656863	0.797017
161	0.00329107	0.814976	0.437588								161	0.00329107	0.696116	0.803597
162	0.0251604	0.818205	0.427579								162	0.0251604	0.678605	0.804111
163	0.0107109	0.807792	0.41573								163	0.0107109	0.669188	0.815672
164	0.0150087	0.816212	0.417681								164	0.0150087	0.668828	0.821288
165	0.0203036	0.81634	0.427097								165	0.0203036	0.688473	0.846181
166	0.0256542	0.820266	0.414302								166	0.0256542	0.709544	0.835992
167	0.0176542	0.807722	0.402826								167	0.0176542	0.69328	0.790044
168	0.0147685	0.808095	0.403353								168	0.0147685	0.681128	0.809732
169	0.0309837	0.819857	0.413708								169	0.0309837	0.712165	0.83244
170	0.0304035	0.820244	0.430734								170	0.0304035	0.746766	0.842058
171	0.0232411	0.831228	0.420528								171	0.0232411	0.752755	0.873216
172	0.0299769	0.821204	0.397612								172	0.0299769	0.702864	0.838989
173	0.0255389	0.83037	0.411107								173	0.0255389	0.701015	0.800647
174	0.0326513	0.826622	0.434963								174	0.0326513	0.716271	0.820732
175	0.0279616	0.820432	0.424033								175	0.0279616	0.705177	0.836527
176	0.0386647	0.83272	0.414411								176	0.0386647	0.723752	0.841273
177	0.0338751	0.824601	0.429058								177	0.0338751	0.735526	0.872763
178	0.0321556	0.819037	0.434713								178	0.0321556	0.725255	0.885255
179	0.0422171	0.809674	0.417725								179	0.0422171	0.710798	0.883026
180	0.0408588	0.832328	0.418584								180	0.0408588	0.706074	0.867652
181	0.0436254	0.825651	0.418032								181	0.0436254	0.719436	0.840547
182	0.0390797	0.796967	0.414581								182	0.0390797	0.733543	0.843047
183	0.0586359	0.786691	0.414438								183	0.0586359	0.762884	0.844697
184	0.0550605	0.790319	0.425488								184	0.0550605	0.778751	0.871786
185	0.0419385	0.81597	0.430763								185	0.0419385	0.784	0.864011
186	0.0605975	0.813041	0.419085								186	0.0605975	0.782609	0.848689
187	0.0636792	0.819643	0.423035								187	0.0636792	0.755827	0.896943
188	0.0642786	0.822338	0.410079								188	0.0642786	0.766405	0.899402
189	0.0966724	0.808732	0.406052								189	0.0966724	0.768907	0.883474
190	0.0797829	0.80115	0.432343								190	0.0797829	0.761895	0.89814
191	0.0539866	0.827498	0.435578								191	0.0539866	0.763997	0.892803
192	0.0675178	0.868013	0.405195								192	0.0675178	0.756295	0.872497
193	0.0866955	0.850866	0.40612								193	0.0866955	0.772033	0.887159
194	0.0918617	0.810332	0.430936								194	0.0918617	0.768246	0.874707
195	0.100526	0.788812	0.436962								195	0.100526	0.759534	0.856381
196	0.115725	0.796829	0.419929								196	0.115725	0.786553	0.863961
197	0.099806	0.806087	0.393123								197	0.099806	0.796505	0.898096
198	0.104507	0.821167	0.398816								198	0.104507	0.771247	0.901981
199	0.120599	0.82507	0.427116								199	0.120599	0.762802	0.871429
200	0.120805	0.801379	0.426852								200	0.120805	0.79467	0.893228
201	0.134279	0.81855	0.407901								201	0.134279	0.816373	0.898652
202	0.128048	0.849767	0.419748								202	0.128048	0.84054	0.881554
203	0.130273	0.844447	0.429539								203	0.130273	0.837628	0.893859
204	0.160309	0.846951	0.420573								204	0.160309	0.807053	0.908052
205	0.129987	0.805064	0.421374								205	0.129987	0.827343	0.884323
206	0.144521	0.788442	0.420129								206	0.144521	0.824344	0.896036
207	0.159368	0.81212	0.425149								207	0.159368	0.814597	0.897064
208	0.138692	0.799108	0.421967								208	0.138692	0.841097	0.897359
209	0.145235	0.782708	0.405396								209	0.145235	0.846847	0.910045
210	0.159689	0.78038	0.408886								210	0.159689	0.836013	0.901694
211	0.15946	0.812338	0.408618								211	0.15946	0.826948	0.90102
212	0.132476	0.82481	0.416185								212	0.132476	0.853016	0.890449
213	0.127768	0.803099	0.413485								213	0.127768	0.869675	0.908376
214	0.143931	0.81592	0.393197								214	0.143931	0.850487	0.918271
215	0.141719	0.843104	0.394649								215	0.141719	0.831427	0.90786
216	0.126538	0.843045	0.402287								216	0.126538	0.829968	0.924659
217	0.143537	0.824032	0.420283								217	0.143537	0.852677	0.903929
218	0.128548	0.809959	0.428269								218	0.128548	0.847441	0.866513
219	0.138305	0.81982	0.417588								219	0.138305	0.820276	0.861847
220	0.117195	0.827989	0.413128								220	0.117195	0.819655	0.88868
221	0.108649	0.820375	0.413761								221	0.108649	0.875	0.873733
222	0.108578	0.832595	0.409812								222	0.108578	0.913661	0.823029
223	0.0953583	0.822972	0.421757								223	0.0953583	0.87341	0.851827
224	0.0970663	0.808498	0.430925								224	0.0970663	0.8537	0.879243
225	0.100365	0.845214	0.4281								225	0.100365	0.856102	0.87913
226	0.0827493	0.826071	0.437318								226	0.0827493	0.861471	0.900717
227	0.0798328	0.823985	0.426576								227	0.0798328	0.867417	0.91335
228	0.0707992	0.846939	0.417127								228	0.0707992	0.858739	0.908619
229	0.0646244	0.844062	0.411393								229	0.0646244	0.832118	0.897919
230	0.0679846	0.853191	0.406118								230	0.0679846	0.823912	0.888012
231	0.0583842	0.842378	0.414293								231	0.0583842	0.849532	0.879883
232	0.0809433	0.833196	0.418982								232	0.0809433	0.863503	0.873816
233	0.0562997	0.840639	0.424948								233	0.0562997	0.857736	0.856912
234	0.052123	0.847479	0.419462								234	0.052123	0.84564	0.852524
235	0.0394525	0.826771	0.411798								235	0.0394525	0.851679	0.843677
236	0.0452642	0.814996	0.414837								236	0.0452642	0.819769	0.862659
237	0.0293353	0.833111	0.42119								237	0.0293353	0.814113	0.90477
238	0.0269952	0.845843	0.420705								238	0.0269952	0.860347	0.876089
239	0.0420135	0.86956	0.397532								239	0.0420135	0.855272	0.861388
240	0.0324611	0.857143	0.389568								240	0.0324611	0.839339	0.876073
241	0.0335773	0.802851	0.404262								241	0.0335773	0.817849	0.893498
242	0.023512	0.826103	0.402154								242	0.023512	0.808344	0.899781
243	0.0311412	0.837028	0.406331								243	0.0311412	0.833687	0.884197
244	0.0182824	0.824589	0.403593								244	0.0182824	0.818692	0.86721
245	0.0141268	0.798804	0.392178								245	0.0141268	0.781897	0.865942
246	0.0118924	0.78669	0.379732								246	0.0118924	0.801425	0.859507
247	0.019706	0.816652	0.396393								247	0.019706	0.830294	0.844587
248	0.0210836	0.813257	0.414696								248	0.0210836	0.812541	0.829776
249	0.0197233	0.820692	0.408116								249	0.0197233	0.809305	0.808556
250	0.0208722	0.820575	0.412617								250	0.0208722	0.795073	0.82644
251	0.0137387	0.811303	0.414588								251	0.0137387	0.792711	0.824595
252	0.0205168	0.8073	0.42235								252	0.0205168	0.810178	0.810625
253	0.00874544	0.808056	0.424001								253	0.00874544	0.782343	0.853479
254	0.0174525	0.818772	0.412721								254	0.0174525	0.770612	0.851438
255	0.012171	0.826065	0.406131								255	0.012171	0.781168	0.839057
256	0.00819789	0.829181	0.406404								256	0.00819789	0.801178	0.845318
257	0.00935639	0.818891	0.402617								257	0.00935639	0.836879	0.834097
258	0.0147089	0.803792	0.396439								258	0.0147089	0.855203	0.832927
259	0.00385399	0.810905	0.392473								259	0.00385399	0.811063	0.830841
260	0.00732565	0.813026	0.384593								260	0.00732565	0.771778	0.828807
261	0.00711239	0.825356	0.390903								261	0.00711239	0.766999	0.798995
262	0.00363497	0.839791	0.402802								262	0.00363497	0.778203	0.761137
263	0.00385975	0.818216	0.409518								263	0.00385975	0.782109	0.768419
264	0.0101768	0.832561	0.429095								264	0.0101768	0.784147	0.805895
265	0.0048415	0.84255	0.425182								265	0.0048415	0.79517	0.791084
266	0.00471662	0.813981	0.414923								266	0.00471662	0.803958	0.792704
267	0.00609222	0.797464	0.413055								267	0.00609222	0.803137	0.833175
268	0.00811143	0.818555	0.385553								268	0.00811143	0.794609	0.801407
269	0.00503939	0.85057	0.37919								269	0.00503939	0.790692	0.785564
270	0.00515082	0.844515	0.395258								270	0.00515082	0.811016	0.804722
271	0.0076292	0.834847	0.406695								271	0.0076292	0.797512	0.805452
272	0.00335062	0.824679	0.409364								272	0.00335062	0.748018	0.803918
273	0.00698943	0.821167	0.402824								273	0.00698943	0.762923	0.813851
274	0.00641114	0.802584	0.39585								274	0.00641114	0.778541	0.800435
275	0.00252834	0.812995	0.398787								275	0.00252834	0.750939	0.776975
276	0.00488569	0.812813	0.399313								276	0.00488569	0.741758	0.773621
277	0.00512584	0.794012	0.391855								277	0.00512584	0.759106	0.773867
278	0.00560615	0.795657	0.386127								278	0.00560615	0.767213	0.784859
279	0.00893948	0.807721	0.390055								279	0.00893948	0.753952	0.775658
280	0.00239577	0.824273	0.404835								280	0.00239577	0.744695	0.774116
281	0.0032219	0.821782	0.398097								281	0.0032219	0.764297	0.788695
282	0.00720653	0.84832	0.376009								282	0.00720653	0.771496	0.789369
283	0.00416907	0.878062	0.382298								283	0.00416907	0.755638	0.781356
284	0.00424015	0.86061	0.397348								284	0.00424015	0.748046	0.772619
285	0.00539289	0.838222	0.402656								285	0.00539289	0.757096	0.797203
286	0.00434006	0.814374	0.406559								286	0.00434006	0.764692	0.793581
287	0.0081172	0.795682	0.402167								287	0.0081172	0.745867	0.781345
288	0.00449183	0.832002	0.39649								288	0.00449183	0.730563	0.768535
289	0.0127916	0.851877	0.408785								289	0.0127916	0.759601	0.762568
290	0.00970605	0.823267	0.414398								290	0.00970605	0.743798	0.788173
291	0.0060634	0.835362	0.383508								291	0.0060634	0.716886	0.786519
292	0.0165187	0.836033	0.376096								292	0.0165187	0.707706	0.758837
293	0.00753122	0.819571	0.387233								293	0.00753122	0.693418	0.758583
294	0.00638425	0.841123	0.386679								294	0.00638425	0.712429	0.777219
295	0.00584246	0.857513	0.398754								295	0.00584246	0.731351	0.760381
296	0.00730452	0.856344	0.385724								296	0.00730452	0.695459	0.775427
297	0.00641499	0.842801	0.375329								297	0.00641499	0.687471	0.790527
298	0.00372142	0.838771	0.377715								298	0.00372142	0.740263	0.771755
299	0.00834774	0.817319	0.36921								299	0.00834774	0.719468	0.771315
300	0.00903362	0.804729	0.391439								300	0.00903362	0.69482	0.787575
301	0.0147108	0.817046	0.404702								301	0.0147108	0.681266	0.808941
302	0.00755428	0.804151	0.397054								302	0.00755428	0.682826	0.807053
303	0.0101844	0.799974	0.399795								303	0.0101844	0.68185	0.789104
304	0.00814601	0.80136	0.395265								304	0.00814601	0.672207	0.781808
305	0.00720077	0.824341	0.394173								305	0.00720077	0.695202	0.773326
306	0.0033756	0.832501	0.390844								306	0.0033756	0.673214	0.784496
307	0.0177061	0.820567	0.389387								307	0.0177061	0.679071	0.808292
308	0.0101652	0.821112	0.408955								308	0.0101652	0.705882	0.808195
309	0.0101864	0.836877	0.395111								309	0.0101864	0.700866	0.767666
310	0.00959462	0.853352	0.386629								310	0.00959462	0.676594	0.749955
311	0.00730452	0.832374	0.411418								311	0.00730452	0.703935	0.777818
312	0.0112872	0.852617	0.415827								312	0.0112872	0.709391	0.796759
313	0.00942363	0.84607	0.400935								313	0.00942363	0.668936	0.816291
314	0.0122056	0.823353	0.398836								314	0.0122056	0.688194	0.783799
315	0.0158886	0.840546	0.406035								315	0.0158886	0.704599	0.783689
316	0.0124669	0.815885	0.397626								316	0.0124669	0.717402	0.807942
317	0.0166013	0.799363	0.387184								317	0.0166013	0.698183	0.776456
318	0.00732565	0.811002	0.39173								318	0.00732565	0.658341	0.75527
319	0.00887608	0.823861	0.408282								319	0.00887608	0.660319	0.779277
320	0.0240807	0.844735	0.412393								320	0.0240807	0.687178	0.808796
321	0.0186705	0.834361	0.415554								321	0.0186705	0.673555	0.79137
322	0.0257387	0.80602	0.423706								322	0.0257387	0.667576	0.810514
323	0.0210202	0.798848	0.417847								323	0.0210202	0.692395	0.813538
324	0.0159308	0.797412	0.407052								324	0.0159308	0.70188	0.78218
325	0.023414	0.814985	0.409312								325	0.023414	0.70473	0.79003
326	0.0116791	0.824495	0.414526								326	0.0116791	0.700487	0.812572
327	0.0159789	0.821587	0.404937								327	0.0159789	0.680151	0.818737
328	0.0162382	0.820172	0.406992								328	0.0162382	0.682816	0.81209
329	0.0108934	0.820418	0.41284								329	0.0108934	0.724292	0.798561
330	0.0202786	0.831935	0.411004								330	0.0202786	0.71958	0.802425
331	0.0238655	0.814989	0.397929								331	0.0238655	0.679072	0.826165
332	0.027975	0.784929	0.392536								332	0.027975	0.685816	0.827042
333	0.0324342	0.787927	0.398793								333	0.0324342	0.69578	0.825586
334	0.0337829	0.808121	0.411415								334	0.0337829	0.686811	0.840151
335	0.0141556	0.837482	0.425087								335	0.0141556	0.668048	0.807229
336	0.034463	0.85596	0.422774								336	0.034463	0.681377	0.792367
337	0.0410989	0.82075	0.409404								337	0.0410989	0.710388	0.823325
338	0.034365	0.82719	0.405351								338	0.034365	0.703502	0.832469
339	0.0329145	0.843083	0.401996								339	0.0329145	0.715815	0.838429
340	0.0429472	0.808885	0.402231								340	0.0429472	0.746455	0.841667
341	0.0378521	0.840106	0.416692								341	0.0378521	0.745745	0.838727
342	0.0377195	0.835709	0.416731								342	0.0377195	0.727513	0.840953
343	0.0557906	0.839736	0.404132								343	0.0557906	0.731025	0.866573
344	0.0352565	0.873058	0.407855								344	0.0352565	0.72611	0.883255
345	0.0436561	0.835879	0.410128								345	0.0436561	0.722058	0.865482
346	0.034342	0.814102	0.410993								346	0.034342	0.743142	0.832041
347	0.0505399	0.797115	0.414676								347	0.0505399	0.73459	0.830912
348	0.0516215	0.818097	0.400383								348	0.0516215	0.747061	0.835147
349	0.0494102	0.848907	0.403691								349	0.0494102	0.738059	0.840051
350	0.0677118	0.829859	0.406996								350	0.0677118	0.726652	0.832838
351	0.0377137	0.802607	0.409394								351	0.0377137	0.744212	0.834002
352	0.0441114	0.80437	0.426416								352	0.0441114	0.72782	0.848192
353	0.0585648	0.842563	0.423077								353	0.0585648	0.721603	0.834639
354	0.054928	0.823307	0.415577								354	0.054928	0.743561	0.83568
355	0.0770528	0.799927	0.427407								355	0.0770528	0.734575	0.839931
356	0.0606109	0.832548	0.439069								356	0.0606109	0.747744	0.85471
357	0.0860768	0.822595	0.434344								357	0.0860768	0.751802	0.841489
358	0.106342	0.788303	0.432096								358	0.106342	0.746306	0.857645
359	0.112936	0.808539	0.431701								359	0.112936	0.77708	0.869469
360	0.0993929	0.826044	0.422519								360	0.0993929	0.762079	0.859833
361	0.0892507	0.81816	0.407799								361	0.0892507	0.726437	0.857731
362	0.120624	0.81639	0.412342								362	0.120624	0.73234	0.858227
363	0.0954582	0.803303	0.431452								363	0.0954582	0.755717	0.861887
364	0.125101	0.815247	0.423092								364	0.125101	0.739544	0.833333
365	0.143376	0.836291	0.412855								365	0.143376	0.759801	0.82838
366	0.113143	0.821327	0.407666								366	0.113143	0.779109	0.843972
367	0.106033	0.824918	0.410357								367	0.106033	0.776023	0.873416
368	0.114012	0.809089	0.425751								368	0.114012	0.786497	0.858032
369	0.11693	0.797021	0.41617								369	0.11693	0.785043	0.841338
370	0.130889	0.831967	0.412741								370	0.130889	0.791991	0.843164
371	0.120073	0.832247	0.416245								371	0.120073	0.802693	0.855606
372	0.135908	0.848452	0.423809								372	0.135908	0.784216	0.877367
373	0.131746	0.854167	0.428324								373	0.131746	0.788993	0.873374
374	0.10234	0.833294	0.426976								374	0.10234	0.787631	0.869504
375	0.123821	0.835774	0.44167								375	0.123821	0.778583	0.849398
376	0.126499	0.835721	0.429426								376	0.126499	0.777574	0.865458
377	0.107844	0.812867	0.410994								377	0.107844	0.780836	0.891827
378	0.119998	0.813816	0.410317								378	0.119998	0.806709	0.875436
379	0.126882	0.823166	0.415286								379	0.126882	0.826475	0.854479
380	0.131164	0.811433	0.425335								380	0.131164	0.829083	0.860461
381	0.111727	0.79799	0.428109								381	0.111727	0.811109	0.87156
382	0.117881	0.798944	0.410394								382	0.117881	0.80584	0.866722
383	0.120592	0.812036	0.396602								383	0.120592	0.804905	0.858505
384	0.10025	0.798775	0.406618								384	0.10025	0.802783	0.857578
385	0.0971892	0.81877	0.423978								385	0.0971892	0.800306	0.863271
386	0.0917887	0.834506	0.412843								386	0.0917887	0.788453	0.87107
387	0.0895312	0.841664	0.412896								387	0.0895312	0.781988	0.852843
388	0.0841825	0.833798	0.429329								388	0.0841825	0.807469	0.840804
389	0.0622498	0.831718	0.431986								389	0.0622498	0.813979	0.870056
390	0.0747647	0.858058	0.426277								390	0.0747647	0.769845	0.864204
391	0.0755447	0.843952	0.4287								391	0.0755447	0.782902	0.856177
392	0.0817272	0.822949	0.436666								392	0.0817272	0.806519	0.851649
393	0.0754409	0.822123	0.441695								393	0.0754409	0.804528	0.859355
394	0.065806	0.829381	0.460065								394	0.065806	0.830948	0.881459
395	0.0592277	0.821286	0.452129								395	0.0592277	0.82587	0.865796
396	0.0844534	0.810798	0.430138								396	0.0844534	0.793753	0.839937
397	0.0483112	0.787163	0.415308								397	0.0483112	0.794898	0.850178
398	0.0402209	0.804965	0.421531								398	0.0402209	0.821921	0.888597
399	0.0518213	0.864446	0.431091								399	0.0518213	0.82396	0.866555
400	0.0465264	0.845635	0.417246								400	0.0465264	0.78451	0.827834
401	0.0356254	0.793582	0.413149								401	0.0356254	0.775506	0.828779
402	0.0323689	0.7934	0.417788								402	0.0323689	0.806236	0.839692
403	0.0506302	0.816184	0.423789								403	0.0506302	0.795566	0.844326
404	0.0363439	0.827643	0.432012								404	0.0363439	0.795663	0.847323
405	0.0350451	0.818299	0.440304								405	0.0350451	0.802516	0.833601
406	0.0215869	0.811007	0.440851								406	0.0215869	0.789299	0.842817
407	0.0169203	0.804154	0.432674								407	0.0169203	0.813523	0.854747
408	0.0180211	0.785605	0.434032								408	0.0180211	0.819507	0.835116
409	0.0261844	0.784185	0.427621								409	0.0261844	0.794643	0.857508
410	0.0185648	0.792419	0.41859								410	0.0185648	0.782618	0.844538
411	0.0318636	0.818699	0.431755								411	0.0318636	0.784209	0.805541
412	0.00874159	0.827551	0.436144								412	0.00874159	0.786535	0.842772
413	0.0176599	0.806865	0.432683								413	0.0176599	0.797258	0.844274
414	0.0237118	0.809604	0.428542								414	0.0237118	0.806557	0.815698
415	0.0156599	0.80935	0.426805								415	0.0156599	0.803627	0.826597
416	0.0185379	0.801331	0.419429								416	0.0185379	0.787494	0.842804
417	0.0195658	0.822651	0.410422								417	0.0195658	0.781525	0.833784
418	0.00929299	0.827462	0.423527								418	0.00929299	0.801766	0.819225
419	0.0106744	0.8038	0.433641								419	0.0106744	0.813592	0.817315
420	0.0106782	0.778611	0.435978								420	0.0106782	0.803944	0.811099
421	0.0133679	0.792392	0.422545								421	0.0133679	0.786977	0.824765
422	0.00455139	0.837408	0.414351								422	0.00455139	0.78649	0.822418
423	0.00591547	0.823506	0.420124								423	0.00591547	0.79287	0.826007
424	0.0140557	0.796424	0.420055								424	0.0140557	0.789922	0.864745
425	0.0073122	0.836719	0.429868								425	0.0073122	0.809095	0.848003
426	0.00510855	0.840508	0.432683								426	0.00510855	0.803061	0.824695
427	0.0100096	0.831726	0.415618								427	0.0100096	0.786205	0.795883
428	0.00567147	0.849708	0.398811								428	0.00567147	0.768307	0.779845
429	0.00222863	0.824323	0.409272								429	0.00222863	0.745194	0.817036
430	0.00619597	0.828191	0.42025								430	0.00619597	0.786278	0.81526
431	0.00657253	0.830579	0.426223								431	0.00657253	0.811464	0.83101
432	0.00670893	0.8034	0.427372								432	0.00670893	0.811765	0.813534
433	0.00699135	0.82137	0.423975								433	0.00699135	0.807771	0.786317
434	0	0.845458	0.422626								434	0	0.790538	0.821442
435	0.00199039	0.832931	0.431174								435	0.00199039	0.812654	0.813621
436	0.00980211	0.859897	0.447818								436	0.00980211	0.796196	0.775303
437	0.00453218	0.825487	0.430942								437	0.00453218	0.774805	0.75768
438	0.00392123	0.797734	0.42767								438	0.00392123	0.762045	0.767455
439	0.00288569	0.831154	0.426639								439	0.00288569	0.769953	0.774278
440	0.00448031	0.819383	0.417297								440	0.00448031	0.787711	0.774953
441	0.00794044	0.81279	0.430478								441	0.00794044	0.755575	0.788166
442	0.0143497	0.832065	0.439391								442	0.0143497	0.746225	0.780126
443	0.00813641	0.85047	0.43573								443	0.00813641	0.753697	0.790279
444	0.00489529	0.841904	0.42286								444	0.00489529	0.748239	0.810367
445	0.0113045	0.802658	0.414374								445	0.0113045	0.735866	0.795326
446	0.00733525	0.795639	0.416608								446	0.00733525	0.739886	0.779473
447	0.00934486	0.809426	0.430174								447	0.00934486	0.735181	0.764298
448	0.00939673	0.80306	0.422629								448	0.00939673	0.725917	0.746676
449	0.00504707	0.814576	0.406289								449	0.00504707	0.711598	0.763762
450	0.00743708	0.822386	0.411276								450	0.00743708	0.726012	0.802399
451	0.00596158	0.815165	0.429744								451	0.00596158	0.719405	0.788759
452	0.0049049	0.834809	0.437908								452	0.0049049	0.701423	0.757531
453	0.00817099	0.841694	0.414906								453	0.00817099	0.738106	0.769533
454	0.00800769	0.809483	0.405761								454	0.00800769	0.727918	0.796265
455	0.00902978	0.831632	0.418916								455	0.00902978	0.731058	0.789632
456	0.010513	0.869798	0.425644								456	0.010513	0.730419	0.772787
457	0.01078	0.845538	0.420682								457	0.01078	0.71858	0.765157
458	0.00846686	0.817065	0.421654								458	0.00846686	0.730847	0.749094
459	0.0106225	0.773964	0.437475								459	0.0106225	0.73867	0.762951
460	0.00898559	0.762266	0.423218								460	0.00898559	0.749135	0.751166
461	0.00672238	0.817946	0.415743								461	0.00672238	0.732707	0.744385
462	0.00421518	0.831315	0.430801								462	0.00421518	0.732673	0.782278
463	0.0109049	0.81733	0.443863								463	0.0109049	0.702822	0.793624
464	0.0143785	0.806758	0.448665								464	0.0143785	0.659201	0.783651
465	0.0108838	0.807132	0.432094								465	0.0108838	0.676471	0.788037
466	0.0141403	0.826027	0.420203								466	0.0141403	0.703935	0.793678
467	0.012999	0.823478	0.427848								467	0.012999	0.699	0.775545
468	0.0150682	0.833149	0.434184								468	0.0150682	0.705624	0.791228
469	0.00539481	0.84447	0.445575								469	0.00539481	0.740444	0.798919
470	0.0120961	0.820992	0.458027								470	0.0120961	0.76126	0.794628
471	0.00593852	0.786426	0.434983								471	0.00593852	0.733211	0.793078
472	0.00515658	0.802218	0.411871								472	0.00515658	0.705571	0.768288
473	0.0108031	0.820853	0.413528								473	0.0108031	0.716126	0.778658
474	0.00897599	0.81618	0.43104								474	0.00897599	0.715427	0.810341
475	0.0168473	0.818983	0.442976								475	0.0168473	0.733557	0.811742
476	0.0105552	0.822435	0.448152								476	0.0105552	0.734542	0.780415
477	0.0152603	0.805056	0.443307								477	0.0152603	0.703358	0.750653
478	0.0242037	0.80504	0.435828								478	0.0242037	0.682558	0.772606
479	0.0121652	0.822247	0.442211								479	0.0121652	0.689372	0.773302
480	0.0124342	0.818083	0.439728								480	0.0124342	0.71913	0.763107
481	0.0146263	0.82778	0.432185								481	0.0146263	0.697536	0.784116
482	0.0115427	0.804869	0.434723								482	0.0115427	0.700569	0.790985
483	0.0193487	0.79738	0.43875								483	0.0193487	0.710102	0.776384
484	0.0104015	0.841724	0.433736								484	0.0104015	0.688145	0.764664
485	0.0221306	0.817436	0.440077								485	0.0221306	0.712171	0.775342
486	0.0151796	0.797583	0.454133								486	0.0151796	0.715325	0.765759
487	0.017756	0.829709	0.453547								487	0.017756	0.701925	0.771843
488	0.017708	0.836665	0.447458								488	0.017708	0.701375	0.768173
489	0.0237329	0.804822	0.434425								489	0.0237329	0.70899	0.781931
490	0.0153314	0.822865	0.434389								490	0.0153314	0.725701	0.816404
491	0.0231047	0.832317	0.430919								491	0.0231047	0.714087	0.81409
492	0.0284784	0.775958	0.416149								492	0.0284784	0.712263	0.816811
493	0.0208165	0.777947	0.408948								493	0.0208165	0.711948	0.817858
494	0.0330394	0.787556	0.418747								494	0.0330394	0.704744	0.799048
495	0.0363305	0.793929	0.452767								495	0.0363305	0.713853	0.787337
496	0.0248722	0.804965	0.439042								496	0.0248722	0.724077	0.805812
497	0.0380615	0.792857	0.421195								497	0.0380615	0.716854	0.825791
498	0.0317233	0.822193	0.44499								498	0.0317233	0.716152	0.821638
499	0.0314697	0.851986	0.447795								499	0.0314697	0.729153	0.806305
500	0.0294774	0.822811	0.443438								500	0.0294774	0.754181	0.792208
501	0.0141018	0.805458	0.438176								501	0.0141018	0.739237	0.788479
502	0.0281998	0.828861	0.441782								502	0.0281998	0.702254	0.827985
503	0.0232968	0.827223	0.436825								503	0.0232968	0.724335	0.852557
504	0.0273929	0.823596	0.430219								504	0.0273929	0.720183	0.862395
505	0.0250989	0.82132	0.430717								505	0.0250989	0.691693	0.845125
506	0.0456446	0.812437	0.437249								506	0.0456446	0.697761	0.80161
507	0.0386705	0.814275	0.454829								507	0.0386705	0.715405	0.793103
508	0.0453064	0.803761	0.445234								508	0.0453064	0.732297	0.81412
509	0.0399462	0.780969	0.454092								509	0.0399462	0.718334	0.815385
510	0.0334467	0.79338	0.467004								510	0.0334467	0.693831	0.802683
511	0.0333295	0.825597	0.470334								511	0.0333295	0.71937	0.810748
512	0.0601768	0.832704	0.47033								512	0.0601768	0.73913	0.807423
513	0.0505168	0.828795	0.477006								513	0.0505168	0.734499	0.801624
514	0.0656388	0.819029	0.467867								514	0.0656388	0.759652	0.815671
515	0.0574697	0.798967	0.442857								515	0.0574697	0.761425	0.821313
516	0.0636273	0.757013	0.440181								516	0.0636273	0.730329	0.805939
517	0.0569068	0.796383	0.449635								517	0.0569068	0.72803	0.818198
518	0.0527589	0.835023	0.468185								518	0.0527589	0.721045	0.838328
519	0.0838886	0.816554	0.455888								519	0.0838886	0.735418	0.838739
520	0.079268	0.823026	0.448523								520	0.079268	0.750051	0.835904
521	0.0816868	0.816404	0.464969								521	0.0816868	0.752661	0.836709
522	0.053585	0.791662	0.473542								522	0.053585	0.747102	0.802018
523	0.0984784	0.801915	0.450374								523	0.0984784	0.733679	0.806214
524	0.0927896	0.81876	0.438918								524	0.0927896	0.77154	0.839957
525	0.0884073	0.786701	0.457898								525	0.0884073	0.751837	0.824628
526	0.0894966	0.789851	0.465752								526	0.0894966	0.744625	0.818084
527	0.0961076	0.815454	0.471254								527	0.0961076	0.776271	0.832013
528	0.104365	0.820036	0.465374								528	0.104365	0.765875	0.829687
529	0.0822037	0.801567	0.453015								529	0.0822037	0.761094	0.817234
530	0.0856599	0.779684	0.457468								530	0.0856599	0.74223	0.835242
531	0.111005	0.79108	0.445658								531	0.111005	0.746224	0.83732
532	0.0905053	0.798713	0.439646								532	0.0905053	0.769013	0.820846
533	0.0973468	0.793654	0.458119								533	0.0973468	0.755777	0.804538
534	0.0891912	0.779168	0.462118								534	0.0891912	0.75663	0.807692
535	0.0998117	0.788675	0.458946								535	0.0998117	0.769996	0.845269
536	0.0958636	0.801896	0.448325								536	0.0958636	0.760148	0.873446
537	0.0965821	0.811007	0.448615								537	0.0965821	0.743172	0.869904
538	0.11737	0.851483	0.464186								538	0.11737	0.769006	0.850123
539	0.0913333	0.844337	0.458015								539	0.0913333	0.801172	0.844181
540	0.0788396	0.815752	0.437048								540	0.0788396	0.78836	0.851105
541	0.103247	0.835266	0.439696								541	0.103247	0.778782	0.834769
542	0.0863497	0.824798	0.453699								542	0.0863497	0.772099	0.819219
543	0.0937502	0.774545	0.456931								543	0.0937502	0.769366	0.83138
544	0.066536	0.787273	0.454537								544	0.066536	0.767616	0.840983
545	0.0952988	0.830399	0.447191								545	0.0952988	0.808989	0.863283
546	0.0965437	0.82172	0.457223								546	0.0965437	0.814847	0.865856
547	0.0883208	0.816016	0.461447								547	0.0883208	0.777392	0.835171
548	0.085952	0.819971	0.45306								548	0.085952	0.805653	0.821581
549	0.0801806	0.800774	0.465436								549	0.0801806	0.804353	0.835757
550	0.0765053	0.810861	0.479768								550	0.0765053	0.777562	0.861111
551	0.0694986	0.827614	0.471879								551	0.0694986	0.797092	0.850453
552	0.0736676	0.818246	0.464038								552	0.0736676	0.796536	0.825856
553	0.0733103	0.814286	0.463592								553	0.0733103	0.799047	0.832496
554	0.0695869	0.829245	0.463925								554	0.0695869	0.816025	0.832913
555	0.0785303	0.83093	0.467216								555	0.0785303	0.763582	0.83318
556	0.0534467	0.830259	0.471726								556	0.0534467	0.764155	0.854159
557	0.0488261	0.833907	0.467997								557	0.0488261	0.792918	0.869661
558	0.0554159	0.840324	0.464672								558	0.0554159	0.818021	0.849759
559	0.0490394	0.837531	0.467946								559	0.0490394	0.827858	0.832671
560	0.0418348	0.857338	0.46598								560	0.0418348	0.808219	0.811473
561	0.040294	0.85275	0.448834								561	0.040294	0.817975	0.794302
562	0.0521691	0.80837	0.456615								562	0.0521691	0.791714	0.819389
563	0.0331066	0.79549	0.475667								563	0.0331066	0.782731	0.841556
564	0.0401172	0.799478	0.465642								564	0.0401172	0.80452	0.849716
565	0.0308453	0.804052	0.461088								565	0.0308453	0.783941	0.834471
566	0.0444035	0.820853	0.446644								566	0.0444035	0.790628	0.848678
567	0.0371931	0.845951	0.429898								567	0.0371931	0.811639	0.821841
568	0.0495735	0.827793	0.449742								568	0.0495735	0.81752	0.795284
569	0.022926	0.831119	0.464859								569	0.022926	0.789462	0.817753
570	0.0298924	0.829467	0.462566								570	0.0298924	0.772851	0.8126
571	0.0218578	0.807817	0.471188								571	0.0218578	0.763609	0.807894
572	0.0218713	0.807891	0.471937								572	0.0218713	0.736444	0.821627
573	0.0261479	0.821283	0.469088								573	0.0261479	0.758029	0.816088
574	0.0363477	0.833087	0.452655								574	0.0363477	0.752665	0.814304
575	0.0228261	0.826959	0.436364								575	0.0228261	0.761627	0.80748
576	0.018536	0.814034	0.458397								576	0.018536	0.793571	0.782019
577	0.0129952	0.791171	0.458653								577	0.0129952	0.774467	0.808362
578	0.0177848	0.808647	0.445566								578	0.0177848	0.797339	0.827089
579	0.0154813	0.824306	0.451818								579	0.0154813	0.79215	0.802043
580	0.0158828	0.821207	0.456958								580	0.0158828	0.753774	0.806452
581	0.0150471	0.846298	0.463457								581	0.0150471	0.77262	0.811786
582	0.0217464	0.838252	0.458837								582	0.0217464	0.753904	0.804896
583	0.0121671	0.824458	0.463776								583	0.0121671	0.765772	0.8049
584	0.0246225	0.821971	0.477282								584	0.0246225	0.803421	0.808455
585	0.0185552	0.819474	0.47063								585	0.0185552	0.773478	0.811896
586	0.00614794	0.818602	0.450868								586	0.00614794	0.770786	0.791299
587	0.0125725	0.803966	0.440162								587	0.0125725	0.794845	0.786596
588	0.0116484	0.808335	0.445761								588	0.0116484	0.784932	0.79102
589	0.00867243	0.813338	0.454573								589	0.00867243	0.789601	0.781907
590	0.0066878	0.796127	0.455517								590	0.0066878	0.804148	0.78639
591	0.00911816	0.806638	0.463173								591	0.00911816	0.792654	0.807593
592	0.00943708	0.831093	0.481043								592	0.00943708	0.788127	0.812443
593	0.00993852	0.833972	0.471186								593	0.00993852	0.790688	0.794784
594	0.00660519	0.830588	0.467739								594	0.00660519	0.781358	0.762582
595	0.00931412	0.83477	0.470809								595	0.00931412	0.778957	0.772083
596	0.0106628	0.799952	0.458235								596	0.0106628	0.799462	0.790447
597	0.00931604	0.785714	0.457479								597	0.00931604	0.793301	0.78776
598	0.0138501	0.819007	0.445905								598	0.0138501	0.769846	0.783221
599	0.00749087	0.814538	0.450457								599	0.00749087	0.759903	0.795632
600	0.00880307	0.803324	0.470731								600	0.00880307	0.75434	0.81681
601	0.00737944	0.804201	0.459251								601	0.00737944	0.789044	0.822926
602	0.00536215	0.815155	0.450861								602	0.00536215	0.793267	0.814964
603	0.00886071	0.8446	0.459812								603	0.00886071	0.760408	0.782845
604	0.00642651	0.836834	0.445281								604	0.00642651	0.722486	0.799511
605	0.00920269	0.809099	0.432918								605	0.00920269	0.744623	0.803216
606	0.00763497	0.809304	0.433119								606	0.00763497	0.778133	0.796083
607	0.00783285	0.802339	0.438409								607	0.00783285	0.749728	0.812835
608	0.00240346	0.813215	0.451764								608	0.00240346	0.74457	0.788538
609	0.0104611	0.822004	0.464418								609	0.0104611	0.774866	0.764414
610	0.00908357	0.820901	0.471773								610	0.00908357	0.771957	0.773825
611	0.00409798	0.817827	0.466789								611	0.00409798	0.764927	0.774883
612	0.00926993	0.816071	0.45024								612	0.00926993	0.78852	0.780936
613	0.0162267	0.818355	0.460282								613	0.0162267	0.794291	0.790963
614	0.00776177	0.800986	0.468934								614	0.00776177	0.752115	0.78661
615	0.00514505	0.790554	0.471269								615	0.00514505	0.753508	0.779146
616	0.0092757	0.790684	0.452692								616	0.0092757	0.788884	0.792511
617	0.00711239	0.817121	0.449211								617	0.00711239	0.742968	0.796464
618	0.0143516	0.826859	0.475716								618	0.0143516	0.714192	0.780469
619	0.00603458	0.799247	0.475908								619	0.00603458	0.71404	0.771368
620	0.00946206	0.808383	0.464476								620	0.00946206	0.718398	0.764593
621	0.014682	0.810615	0.463661								621	0.014682	0.746407	0.792953
622	0.00579443	0.785551	0.477724								622	0.00579443	0.755346	0.813985
623	0.0141652	0.811234	0.473156								623	0.0141652	0.769449	0.783114
624	0.0107992	0.840556	0.480922								624	0.0107992	0.764004	0.752545
625	0.00802305	0.838915	0.483485								625	0.00802305	0.737551	0.734287
626	0.0115447	0.822451	0.473438								626	0.0115447	0.740531	0.746672
627	0.0108934	0.822254	0.476633								627	0.0108934	0.757118	0.790778
628	0.00773295	0.81746	0.472103								628	0.00773295	0.770488	0.7844
629	0.0102517	0.775839	0.472426								629	0.0102517	0.762463	0.759252
630	0.0140807	0.762618	0.479119								630	0.0140807	0.762102	0.763616
631	0.0138963	0.761307	0.480792								631	0.0138963	0.730678	0.782937
632	0.00860711	0.806489	0.481022								632	0.00860711	0.743243	0.796407
633	0.0129011	0.843339	0.460073								633	0.0129011	0.753963	0.793844
634	0.0179731	0.839653	0.43638								634	0.0179731	0.720778	0.788011
635	0.0110567	0.832748	0.463105								635	0.0110567	0.724635	0.776594
636	0.0123304	0.815837	0.478388								636	0.0123304	0.727777	0.778865
637	0.011975	0.815302	0.468115								637	0.011975	0.758237	0.771242
638	0.0142498	0.829658	0.471935								638	0.0142498	0.773999	0.754122
639	0.0142978	0.817916	0.476503								639	0.0142978	0.724565	0.764322
640	0.0196696	0.800463	0.478185								640	0.0196696	0.717549	0.798813

## Sheet: Figure4
Fig. 4c
GST	0.01	0.02	0.04
85-145	0.9	1.02	1.08
85-122	0.85	0.96	1.01
85-113	1.02	0.93	1.12

## Sheet: Figure5
Yeast UV survival	Fig. 5c																Fig. 5e					rad26 elf1-Y99A
Dose	rad16Δrad26Δ				rad16Δrad26Δelf1Δ				rad16Δrad26Δ Elf1 85-145Δ				rad16Δrad26Δ Elf1 Y99A				GST	0.02	0.03	0.04		Distance from TSS (bp)	Avg Dyad Coverage	NTS	TS				rad26∆	rad26∆ elf1-Y99A	rad26 Elf1-CTDΔ
0	100	100	100		100	100	100		100	100	100		100	100	100		WT	1.04	1.05	0.91		-200	0.0332104	0.505063	0.497704		Promoter (-501 to -335)	0	-0.00623313	-0.02202	-0.01887
7.5	34.768	18.044	26.286		2.328	2.417	1.653		5.217	8.978	6.875		19.936	18.607	11.068		Y99A	0.38	0.45	0.49		-199	0.0362113	0.486795	0.527273		Promoter (-334 to -168)	1	0.0560708	0.066507	0.023258
10	14.238	8.622	9.169		0.135	0.322	0.593		0.703	0.392	0.562		4.032	2.637	2.885		I115A	0.87	0.92	1.04		-198	0.0432181	0.509227	0.536902		Promoter (-167 to -1)	2	0.000938445	0.019725	-0.0002
15	1.907	1.36	1.9		0.014	0.017	0.022		0.031	0.021	0.046		0.155	0.18	0.258							-197	0.0292488	0.517301	0.494257		Coding bin 1	3	-0.145159	-0.0888	0.04917
Fig. 5c																						-196	0.0339155	0.511083	0.473926		Coding bin 2	4	-0.0378779	0.048291	0.092667
Exact P-values for significant comparisons between rad16∆rad26∆ and rad16∆rad26∆elf1-Y99A are 0.015 (10 J/m2) and 0.0012 (15 J/m2); for significant comparisons between rad16∆rad26∆ and rad16∆rad26∆elf1-85-145∆ are 0.017 (7.5 J/m2), 0.0048 (10 J/m2), and 0.00074 (15 J/m2); and for significant comparisons between rad16∆rad26∆ and rad16∆rad26∆elf1∆ are 0.0074 (7.5 J/m2), 0.0045 (10 J/m2), and 0.0007…																						-195	0.0154063	0.52724	0.492159		Coding bin 3	5	-0.062696	-0.00486	0.063787
																						-194	0.0335773	0.528024	0.484976		Coding bin 4	6	-0.0680301	-0.0158	0.067224
																						-193	0.0396311	0.526209	0.474779		Coding bin 5	7	-0.0376289	0.01104	0.062946
																						-192	0.0339039	0.53116	0.46875		Coding bin 6	8	-0.0125437	0.020501	0.078159
																						-191	0.0270452	0.502227	0.466163		Terminator (1 to 167)	9	-0.0691517	-0.06326	-0.09385
																						-190	0.0262767	0.496063	0.483402		Terminator (168 to 334)	10	-0.0412963	-0.05445	-0.05555
																						-189	0.0325149	0.493062	0.477636		Terminator (335 to 501)	11	0.00997797	-0.0031	0.000228
																						-188	0.0328703	0.473206	0.488866
																						-187	0.0286916	0.472065	0.465894
																						-186	0.0264035	0.457831	0.451357
																						-185	0.0269837	0.464841	0.45931
																						-184	0.0197387	0.507536	0.474291
																						-183	0.0134793	0.507406	0.503424
																						-182	0.019829	0.50181	0.47155
																						-181	0.0209472	0.480774	0.465011
																						-180	0.018123	0.471382	0.467699
																						-179	0.0211508	0.467572	0.424072
																						-178	0.0212315	0.460498	0.429011
																						-177	0.0190778	0.480737	0.456212
																						-176	0.0178924	0.491307	0.450916
																						-175	0.0167243	0.471972	0.455035
																						-174	0.02717	0.463347	0.429764
																						-173	0.0129472	0.458663	0.412241
																						-172	0.0219193	0.446761	0.406294
																						-171	0.0147916	0.440103	0.397884
																						-170	0.0231508	0.451323	0.393802
																						-169	0.0090317	0.469291	0.413089
																						-168	0.0104957	0.455746	0.41388
																						-167	0.0145783	0.450077	0.404278
																						-166	0.00506436	0.448029	0.420088
																						-165	0.0143958	0.438653	0.416582
																						-164	0.00950432	0.434251	0.416344
																						-163	0.0116523	0.426826	0.422955
																						-162	0.00904131	0.432199	0.419499
																						-161	0.00525072	0.441183	0.417749
																						-160	0.00885687	0.431214	0.413959
																						-159	0.0131297	0.435745	0.425584
																						-158	0.00455716	0.449042	0.422327
																						-157	0.00541595	0.436342	0.394168
																						-156	0.0090855	0.428538	0.392405
																						-155	0.00988473	0.43771	0.400222
																						-154	0.0137041	0.423272	0.40512
																						-153	0.00540058	0.423571	0.39627
																						-152	0.011439	0.433867	0.392274
																						-151	0.0048684	0.402529	0.36518
																						-150	0.00556772	0.372867	0.358025
																						-149	0.0085975	0.404968	0.387262
																						-148	0.00858213	0.444658	0.415475
																						-147	0.00437848	0.427131	0.423716
																						-146	0.0044438	0.399758	0.394513
																						-145	0.00934678	0.402302	0.396991
																						-144	0.00684918	0.414651	0.37017
																						-143	0.00433429	0.420783	0.356595
																						-142	0.00436119	0.418178	0.415109
																						-141	0.00213256	0.409464	0.416295
																						-140	0.00490298	0.425223	0.389047
																						-139	0.00214794	0.437261	0.38593
																						-138	0.00299135	0.432241	0.384038
																						-137	0.00201729	0.433971	0.403239
																						-136	0.00289145	0.417037	0.41629
																						-135	0.00148511	0.394428	0.404827
																						-134	0.00198847	0.422618	0.414401
																						-133	0.00416715	0.436429	0.416433
																						-132	0.00330644	0.425653	0.397963
																						-131	0.00632277	0.423996	0.388137
																						-130	0.00189049	0.417612	0.39952
																						-129	0.00141402	0.407553	0.420707
																						-128	0.0011585	0.401832	0.421935
																						-127	0.00343324	0.40706	0.392099
																						-126	0.00151009	0.406453	0.392611
																						-125	0.00653987	0.427107	0.400585
																						-124	0.00320077	0.406502	0.403708
																						-123	0.00279923	0.383189	0.427104
																						-122	0.000653218	0.378207	0.402108
																						-121	0.00104707	0.4	0.390533
																						-120	0.00213641	0.407827	0.411609
																						-119	0.00337944	0.370892	0.421176
																						-118	0.000132565	0.371697	0.407607
																						-117	0.00400384	0.366609	0.411811
																						-116	0.00494525	0.365116	0.432137
																						-115	0.00267051	0.378269	0.424058
																						-114	0.00291643	0.388387	0.408237
																						-113	0.00035927	0.39829	0.415826
																						-112	0.00339481	0.39283	0.428279
																						-111	0.00445149	0.409811	0.40491
																						-110	0.00196542	0.418897	0.367234
																						-109	0.000213256	0.388303	0.365377
																						-108	0.000299712	0.387048	0.401097
																						-107	0.00093756	0.383169	0.391252
																						-106	0.00174063	0.380471	0.372962
																						-105	0.00303746	0.376533	0.388532
																						-104	0.00176945	0.384475	0.377264
																						-103	0.00119116	0.410974	0.370299
																						-102	0.00067243	0.405624	0.377193
																						-101	0.00401921	0.390324	0.402321
																						-100	0.000826129	0.382259	0.417326
																						-99	0.00119501	0.378458	0.372445
																						-98	0.00327762	0.401472	0.354975
																						-97	0.00236311	0.395576	0.393992
																						-96	0.00112008	0.371927	0.378983
																						-95	0.00160999	0.370318	0.347478
																						-94	0	0.379972	0.355974
																						-93	0.00374063	0.39332	0.343031
																						-92	0.000411143	0.374705	0.347882
																						-91	0.00193084	0.344014	0.355217
																						-90	0.001683	0.350664	0.346032
																						-89	0.00280499	0.366884	0.329642
																						-88	0.000954851	0.368305	0.348125
																						-87	0.000614793	0.349801	0.382072
																						-86	0.0023708	0.332605	0.363666
																						-85	0.00324111	0.344718	0.336715
																						-84	0.00427282	0.353029	0.33716
																						-83	0.00175216	0.332644	0.351635
																						-82	0.00258982	0.345536	0.354819
																						-81	0.00126801	0.3721	0.34254
																						-80	0.00131989	0.34939	0.325792
																						-79	0.00113545	0.323547	0.319475
																						-78	0.00292411	0.319976	0.348662
																						-77	0.00310086	0.343152	0.349471
																						-76	0.0011316	0.354582	0.317344
																						-75	0.00229011	0.330338	0.301934
																						-74	0.000816523	0.324967	0.309597
																						-73	0.000897214	0.329021	0.32736
																						-72	0.000413064	0.313909	0.333661
																						-71	0.00590778	0.321563	0.337735
																						-70	0.00103746	0.326795	0.322511
																						-69	0	0.314412	0.311615
																						-68	0.00329683	0.307771	0.326217
																						-67	0.00177714	0.313074	0.319894
																						-66	0.00020365	0.324112	0.315911
																						-65	0.00360231	0.315807	0.308726
																						-64	0.00171182	0.295044	0.320556
																						-63	0.000491835	0.310287	0.326339
																						-62	0.00133718	0.317547	0.314412
																						-61	0.00365994	0.310797	0.315947
																						-60	0.0024342	0.3	0.326151
																						-59	0.00279731	0.291474	0.314322
																						-58	0.00145053	0.296943	0.307869
																						-57	0.00257445	0.319522	0.340247
																						-56	0.00170221	0.342301	0.334881
																						-55	0.000543708	0.34225	0.313222
																						-54	0.00136215	0.314276	0.318936
																						-53	0.00404035	0.283788	0.32734
																						-52	0.00269741	0.301582	0.329957
																						-51	0.00358117	0.308673	0.328705
																						-50	0.00281652	0.30109	0.327712
																						-49	0.0021268	0.299388	0.352577
																						-48	0.00110471	0.305246	0.362859
																						-47	0.00535447	0.321657	0.347324
																						-46	0.00316042	0.323371	0.338856
																						-45	0.00292219	0.311049	0.34255
																						-44	0.00296062	0.298732	0.355393
																						-43	0.00237848	0.305547	0.374697
																						-42	0.00637848	0.297604	0.37265
																						-41	0.0021633	0.300636	0.355648
																						-40	0.00392699	0.324161	0.348622
																						-39	0.00257061	0.319694	0.365124
																						-38	0.00964649	0.300997	0.390581
																						-37	0.00761767	0.294462	0.394805
																						-36	0.00393276	0.29887	0.389874
																						-35	0.00654563	0.301012	0.379233
																						-34	0.00581748	0.34598	0.364062
																						-33	0.00698751	0.368252	0.358669
																						-32	0.00476657	0.346061	0.391791
																						-31	0.00676849	0.364907	0.393211
																						-30	0.0072123	0.365771	0.375191
																						-29	0.00723727	0.364683	0.389458
																						-28	0.00307973	0.362479	0.397217
																						-27	0.00357733	0.350399	0.415336
																						-26	0.00443804	0.356781	0.412778
																						-25	0.00284534	0.351262	0.411245
																						-24	0.00446878	0.356144	0.423433
																						-23	0.00551009	0.386891	0.433248
																						-22	0.00620941	0.403175	0.416812
																						-21	0.00326225	0.378216	0.428319
																						-20	0.0111623	0.363396	0.445884
																						-19	0.00198655	0.376798	0.429419
																						-18	0.00593084	0.395678	0.460662
																						-17	0.00680884	0.406928	0.480249
																						-16	0.00420941	0.402837	0.427006
																						-15	0.00810182	0.393479	0.414376
																						-14	0.00779443	0.376	0.456873
																						-13	0.00495293	0.392909	0.480281
																						-12	0.00542171	0.412811	0.458025
																						-11	0.00629011	0.395998	0.434835
																						-10	0.010171	0.410914	0.458418
																						-9	0.0103727	0.445938	0.454717
																						-8	0.0163958	0.460094	0.429919
																						-7	0.0107128	0.402908	0.438542
																						-6	0.00710855	0.451903	0.473761
																						-5	0.0227973	0.454737	0.510623
																						-4	0.00910086	0.428497	0.528175
																						-3	0.0171873	0.425197	0.475371
																						-2	0.019635	0.453865	0.413897
																						-1	0.0206186	0.471882	0.428169
																						0	0.0101037	0.529412	0.499873
																						1	0.0102843	0.454465	0.457287
																						2	0.0131028	0.455801	0.413834
																						3	0.0154966	0.473862	0.4778
																						4	0.0153814	0.475533	0.494028
																						5	0.0224131	0.488413	0.468947
																						6	0.0230567	0.51821	0.46646
																						7	0.0205264	0.451294	0.450881
																						8	0.0220922	0.451191	0.430913
																						9	0.0253218	0.472959	0.421273
																						10	0.0266282	0.485609	0.431016
																						11	0.0336907	0.549983	0.437035
																						12	0.0388204	0.555914	0.43715
																						13	0.0211681	0.557825	0.445098
																						14	0.0425898	0.519946	0.460406
																						15	0.0340173	0.491525	0.477585
																						16	0.0205591	0.541281	0.469136
																						17	0.0379481	0.548237	0.465745
																						18	0.0430548	0.554089	0.444858
																						19	0.055975	0.553817	0.438562
																						20	0.0430355	0.538253	0.452745
																						21	0.0474428	0.537309	0.433523
																						22	0.0424803	0.541753	0.435857
																						23	0.0516292	0.551372	0.463903
																						24	0.0660845	0.557841	0.488832
																						25	0.058023	0.58366	0.474803
																						26	0.0822305	0.60533	0.448746
																						27	0.0705744	0.59067	0.467556
																						28	0.0696619	0.585534	0.459657
																						29	0.0726206	0.587004	0.424913
																						30	0.0981441	0.617365	0.447826
																						31	0.0838348	0.675244	0.479577
																						32	0.105391	0.657161	0.464609
																						33	0.090903	0.613038	0.444301
																						34	0.138225	0.601653	0.448059
																						35	0.108742	0.601612	0.477721
																						36	0.1161	0.614441	0.497063
																						37	0.109552	0.608469	0.503461
																						38	0.110294	0.594372	0.489441
																						39	0.119939	0.586275	0.469353
																						40	0.163372	0.602771	0.477052
																						41	0.143792	0.62229	0.503409
																						42	0.144442	0.635158	0.515647
																						43	0.140601	0.645488	0.486211
																						44	0.144359	0.653379	0.502572
																						45	0.15717	0.622069	0.538343
																						46	0.148202	0.609244	0.498772
																						47	0.146108	0.634069	0.483982
																						48	0.159869	0.606386	0.505444
																						49	0.130183	0.624355	0.522157
																						50	0.154978	0.651416	0.525387
																						51	0.127908	0.642148	0.513781
																						52	0.127944	0.648939	0.505278
																						53	0.104571	0.672624	0.509818
																						54	0.127003	0.653397	0.520548
																						55	0.11414	0.63389	0.529835
																						56	0.101139	0.631838	0.523893
																						57	0.104907	0.620885	0.504371
																						58	0.103668	0.623676	0.507329
																						59	0.0759789	0.612405	0.504433
																						60	0.080611	0.605797	0.510781
																						61	0.0831105	0.618621	0.508768
																						62	0.063341	0.654629	0.51967
																						63	0.0614774	0.65407	0.54526
																						64	0.0639231	0.662784	0.530165
																						65	0.0768761	0.649306	0.523953
																						66	0.0601364	0.637363	0.524176
																						67	0.0543977	0.637863	0.533658
																						68	0.0562325	0.619565	0.536773
																						69	0.053293	0.617802	0.51049
																						70	0.0512757	0.599427	0.537431
																						71	0.0366705	0.597767	0.548742
																						72	0.0305764	0.612205	0.521759
																						73	0.0294832	0.597027	0.517249
																						74	0.0390624	0.612137	0.521433
																						75	0.0276196	0.651584	0.521938
																						76	0.0202786	0.647727	0.535963
																						77	0.0145572	0.593852	0.553311
																						78	0.0269433	0.586007	0.539372
																						79	0.0152661	0.628293	0.531563
																						80	0.01239	0.617971	0.51596
																						81	0.0122613	0.601571	0.494382
																						82	0.00884534	0.611111	0.483755
																						83	0.0114332	0.618807	0.483719
																						84	0.0135946	0.6	0.493491
																						85	0.0101018	0.583671	0.507644
																						86	0.00977137	0.580219	0.500474
																						87	0.00819212	0.569408	0.489708
																						88	0.00833237	0.576755	0.52374
																						89	0.00459942	0.578143	0.511802
																						90	0.00799808	0.60147	0.45118
																						91	0.00940442	0.582859	0.457431
																						92	0.00777522	0.563522	0.489538
																						93	0.00984054	0.58756	0.472589
																						94	0.00750816	0.550245	0.452891
																						95	0.0112642	0.548173	0.473589
																						96	0.00395389	0.558316	0.493704
																						97	0.00896254	0.556848	0.502339
																						98	0.00370797	0.551899	0.489027
																						99	0.00751009	0.537225	0.48289
																						100	0.00482997	0.543273	0.483414
																						101	0.00413064	0.53819	0.486943
																						102	0.0025341	0.560871	0.485787
																						103	0.00279155	0.56508	0.476042
																						104	0.00779635	0.535319	0.484623
																						105	0.00441883	0.535085	0.484586
																						106	0.0055562	0.536909	0.47807
																						107	0.00702978	0.526048	0.489339
																						108	0.00472815	0.523101	0.448883
																						109	0.00165034	0.533483	0.432707
																						110	0.00624015	0.548334	0.486037
																						111	0.010171	0.518205	0.471831
																						112	0.001756	0.461655	0.474396
																						113	0.00174448	0.473012	0.492574
																						114	0.00466859	0.535736	0.468531
																						115	0.00296446	0.524639	0.461816
																						116	0.00269933	0.512512	0.48972
																						117	0.00265898	0.544571	0.489522
																						118	0.00512584	0.520091	0.468323
																						119	0.00106628	0.489403	0.47098
																						120	0.00712008	0.514644	0.457856
																						121	0.00641691	0.516611	0.468766
																						122	0.00637848	0.474121	0.477589
																						123	0.00539865	0.495995	0.459535
																						124	0.00946782	0.515686	0.462248
																						125	0.00901825	0.521093	0.465699
																						126	0.013024	0.501684	0.456325
																						127	0.00714697	0.480885	0.439285
																						128	0.00595965	0.48459	0.474734
																						129	0.00726993	0.448986	0.497754
																						130	0.00893372	0.465466	0.485962
																						131	0.00828434	0.483851	0.482204
																						132	0.00914697	0.441335	0.459981
																						133	0.00074928	0.450416	0.471166
																						134	0.00827474	0.475686	0.471429
																						135	0.00864169	0.478116	0.496514
																						136	0.0103689	0.459265	0.518863
																						137	0.00711047	0.426717	0.497537
																						138	0.00473007	0.416022	0.475862
																						139	0.0105456	0.43661	0.454015
																						140	0.00643804	0.441958	0.476991
																						141	0.00978674	0.426466	0.507304
																						142	0.00958886	0.448374	0.486667
																						143	0.00815754	0.451603	0.477885
																						144	0.0107858	0.436177	0.502022
																						145	0.0113064	0.43051	0.50341
																						146	0.011195	0.424621	0.509847
																						147	0.0102901	0.421174	0.503337
																						148	0.0131393	0.426821	0.489846
																						149	0.0068146	0.453504	0.492352
																						150	0.0120384	0.449126	0.492724
																						151	0.011049	0.425926	0.504308
																						152	0.0109452	0.430255	0.506359
																						153	0.0159654	0.423435	0.488351
																						154	0.0148991	0.45088	0.503804
																						155	0.00822863	0.49676	0.507015
																						156	0.0235331	0.468549	0.505914
																						157	0.0315677	0.445048	0.515826
																						158	0.0112699	0.462915	0.497822
																						159	0.0180154	0.465392	0.507253
																						160	0.019147	0.447839	0.522552
																						161	0.00329107	0.452159	0.528593
																						162	0.0251604	0.434202	0.563472
																						163	0.0107109	0.446719	0.543233
																						164	0.0150087	0.479865	0.513234
																						165	0.0203036	0.478507	0.520451
																						166	0.0256542	0.463041	0.557739
																						167	0.0176542	0.457622	0.558575
																						168	0.0147685	0.477453	0.536591
																						169	0.0309837	0.460735	0.578862
																						170	0.0304035	0.444798	0.593765
																						171	0.0232411	0.479484	0.578148
																						172	0.0299769	0.512944	0.601872
																						173	0.0255389	0.491645	0.602359
																						174	0.0326513	0.499222	0.542192
																						175	0.0279616	0.481677	0.531979
																						176	0.0386647	0.474608	0.562195
																						177	0.0338751	0.50406	0.560403
																						178	0.0321556	0.481098	0.564318
																						179	0.0422171	0.491167	0.583148
																						180	0.0408588	0.513269	0.585234
																						181	0.0436254	0.515019	0.588404
																						182	0.0390797	0.500327	0.590308
																						183	0.0586359	0.515477	0.568218
																						184	0.0550605	0.534831	0.556167
																						185	0.0419385	0.527331	0.577633
																						186	0.0605975	0.525723	0.589938
																						187	0.0636792	0.527876	0.607743
																						188	0.0642786	0.520116	0.612962
																						189	0.0966724	0.518024	0.591448
																						190	0.0797829	0.538911	0.601843
																						191	0.0539866	0.557009	0.610761
																						192	0.0675178	0.556121	0.619444
																						193	0.0866955	0.550281	0.603896
																						194	0.0918617	0.556277	0.58582
																						195	0.100526	0.558769	0.601632
																						196	0.115725	0.545785	0.601433
																						197	0.099806	0.551497	0.603812
																						198	0.104507	0.586659	0.615981
																						199	0.120599	0.577638	0.593123
																						200	0.120805	0.553513	0.603145
																						201	0.134279	0.565957	0.618859
																						202	0.128048	0.610523	0.602552
																						203	0.130273	0.600917	0.584287
																						204	0.160309	0.597701	0.587741
																						205	0.129987	0.606615	0.610548
																						206	0.144521	0.587398	0.603546
																						207	0.159368	0.589571	0.604767
																						208	0.138692	0.58527	0.612867
																						209	0.145235	0.586097	0.604615
																						210	0.159689	0.583675	0.591696
																						211	0.15946	0.59795	0.612423
																						212	0.132476	0.615136	0.616924
																						213	0.127768	0.585401	0.632751
																						214	0.143931	0.598804	0.615916
																						215	0.141719	0.618892	0.567969
																						216	0.126538	0.592437	0.592117
																						217	0.143537	0.571706	0.612532
																						218	0.128548	0.588333	0.585849
																						219	0.138305	0.612493	0.582086
																						220	0.117195	0.617524	0.592175
																						221	0.108649	0.630165	0.616282
																						222	0.108578	0.607246	0.613391
																						223	0.0953583	0.582516	0.58562
																						224	0.0970663	0.59676	0.59442
																						225	0.100365	0.611496	0.616127
																						226	0.0827493	0.60315	0.618709
																						227	0.0798328	0.594737	0.637292
																						228	0.0707992	0.621302	0.618514
																						229	0.0646244	0.643423	0.587248
																						230	0.0679846	0.603246	0.615404
																						231	0.0583842	0.58287	0.605335
																						232	0.0809433	0.584408	0.599566
																						233	0.0562997	0.599544	0.594251
																						234	0.052123	0.606494	0.579931
																						235	0.0394525	0.62405	0.55885
																						236	0.0452642	0.633529	0.565372
																						237	0.0293353	0.621143	0.610511
																						238	0.0269952	0.642102	0.599567
																						239	0.0420135	0.65759	0.583273
																						240	0.0324611	0.621958	0.578092
																						241	0.0335773	0.608525	0.586541
																						242	0.023512	0.64477	0.605964
																						243	0.0311412	0.63845	0.595091
																						244	0.0182824	0.592056	0.573082
																						245	0.0141268	0.556642	0.593112
																						246	0.0118924	0.566269	0.612067
																						247	0.019706	0.596315	0.586871
																						248	0.0210836	0.584965	0.566863
																						249	0.0197233	0.57775	0.550395
																						250	0.0208722	0.606292	0.545323
																						251	0.0137387	0.600495	0.53427
																						252	0.0205168	0.584611	0.544185
																						253	0.00874544	0.591782	0.569369
																						254	0.0174525	0.602001	0.549412
																						255	0.012171	0.567164	0.540131
																						256	0.00819789	0.539502	0.561285
																						257	0.00935639	0.545343	0.555667
																						258	0.0147089	0.568646	0.547064
																						259	0.00385399	0.59758	0.547986
																						260	0.00732565	0.598655	0.533397
																						261	0.00711239	0.618875	0.537931
																						262	0.00363497	0.587132	0.529828
																						263	0.00385975	0.555556	0.522959
																						264	0.0101768	0.534094	0.533098
																						265	0.0048415	0.523282	0.549243
																						266	0.00471662	0.55143	0.549453
																						267	0.00609222	0.586353	0.52318
																						268	0.00811143	0.5826	0.534055
																						269	0.00503939	0.552426	0.549815
																						270	0.00515082	0.533398	0.551171
																						271	0.0076292	0.546621	0.55312
																						272	0.00335062	0.581957	0.533088
																						273	0.00698943	0.534137	0.537222
																						274	0.00641114	0.507486	0.530756
																						275	0.00252834	0.521332	0.503709
																						276	0.00488569	0.516905	0.509948
																						277	0.00512584	0.505685	0.51909
																						278	0.00560615	0.530421	0.517368
																						279	0.00893948	0.564532	0.522381
																						280	0.00239577	0.536372	0.518615
																						281	0.0032219	0.506568	0.505341
																						282	0.00720653	0.525998	0.527952
																						283	0.00416907	0.55071	0.541303
																						284	0.00424015	0.49668	0.522208
																						285	0.00539289	0.459037	0.5
																						286	0.00434006	0.472241	0.496034
																						287	0.0081172	0.48939	0.513021
																						288	0.00449183	0.521426	0.519348
																						289	0.0127916	0.51186	0.535261
																						290	0.00970605	0.497787	0.516065
																						291	0.0060634	0.485808	0.506762
																						292	0.0165187	0.480463	0.509063
																						293	0.00753122	0.506801	0.503582
																						294	0.00638425	0.513724	0.508377
																						295	0.00584246	0.505245	0.500633
																						296	0.00730452	0.492522	0.509832
																						297	0.00641499	0.5	0.52931
																						298	0.00372142	0.497726	0.530338
																						299	0.00834774	0.47197	0.512425
																						300	0.00903362	0.466426	0.508423
																						301	0.0147108	0.478699	0.531752
																						302	0.00755428	0.493381	0.55308
																						303	0.0101844	0.494987	0.535189
																						304	0.00814601	0.5	0.517154
																						305	0.00720077	0.502211	0.525957
																						306	0.0033756	0.490085	0.544976
																						307	0.0177061	0.496126	0.506389
																						308	0.0101652	0.492386	0.500372
																						309	0.0101864	0.478036	0.516905
																						310	0.00959462	0.461783	0.506269
																						311	0.00730452	0.491258	0.508978
																						312	0.0112872	0.483367	0.534549
																						313	0.00942363	0.4535	0.540822
																						314	0.0122056	0.489046	0.519134
																						315	0.0158886	0.478348	0.52362
																						316	0.0124669	0.487145	0.544184
																						317	0.0166013	0.493748	0.553657
																						318	0.00732565	0.472656	0.551343
																						319	0.00887608	0.475045	0.561511
																						320	0.0240807	0.46835	0.572087
																						321	0.0186705	0.469997	0.573801
																						322	0.0257387	0.467153	0.539007
																						323	0.0210202	0.481827	0.538614
																						324	0.0159308	0.469868	0.571286
																						325	0.023414	0.464146	0.551052
																						326	0.0116791	0.486854	0.525389
																						327	0.0159789	0.465665	0.54534
																						328	0.0162382	0.477984	0.562774
																						329	0.0108934	0.495241	0.578552
																						330	0.0202786	0.493342	0.548924
																						331	0.0238655	0.494413	0.54513
																						332	0.027975	0.470109	0.546152
																						333	0.0324342	0.470229	0.537584
																						334	0.0337829	0.476373	0.555583
																						335	0.0141556	0.475276	0.557095
																						336	0.034463	0.486072	0.566107
																						337	0.0410989	0.504207	0.571395
																						338	0.034365	0.531328	0.546207
																						339	0.0329145	0.511111	0.539166
																						340	0.0429472	0.490921	0.589065
																						341	0.0378521	0.491709	0.577863
																						342	0.0377195	0.490798	0.576161
																						343	0.0557906	0.498931	0.617986
																						344	0.0352565	0.493998	0.620838
																						345	0.0436561	0.497813	0.584071
																						346	0.034342	0.497827	0.552307
																						347	0.0505399	0.500587	0.550371
																						348	0.0516215	0.500732	0.570879
																						349	0.0494102	0.49244	0.586935
																						350	0.0677118	0.50456	0.579022
																						351	0.0377137	0.522007	0.55965
																						352	0.0441114	0.537438	0.567691
																						353	0.0585648	0.534274	0.575399
																						354	0.054928	0.512436	0.565868
																						355	0.0770528	0.501953	0.585109
																						356	0.0606109	0.500601	0.56823
																						357	0.0860768	0.500614	0.561441
																						358	0.106342	0.501044	0.583458
																						359	0.112936	0.520212	0.592602
																						360	0.0993929	0.540389	0.599573
																						361	0.0892507	0.532965	0.573414
																						362	0.120624	0.5132	0.582692
																						363	0.0954582	0.503333	0.61194
																						364	0.125101	0.528369	0.608583
																						365	0.143376	0.549379	0.574948
																						366	0.113143	0.528955	0.577414
																						367	0.106033	0.532124	0.602163
																						368	0.114012	0.530491	0.593084
																						369	0.11693	0.537589	0.59512
																						370	0.130889	0.537185	0.593735
																						371	0.120073	0.5493	0.594791
																						372	0.135908	0.539673	0.607803
																						373	0.131746	0.526937	0.609698
																						374	0.10234	0.558999	0.602213
																						375	0.123821	0.566536	0.602292
																						376	0.126499	0.567627	0.593742
																						377	0.107844	0.546896	0.593398
																						378	0.119998	0.54297	0.591218
																						379	0.126882	0.574176	0.571654
																						380	0.131164	0.589907	0.564281
																						381	0.111727	0.574051	0.5901
																						382	0.117881	0.566412	0.606696
																						383	0.120592	0.564431	0.574182
																						384	0.10025	0.568661	0.574663
																						385	0.0971892	0.574869	0.585993
																						386	0.0917887	0.543559	0.575601
																						387	0.0895312	0.549927	0.572345
																						388	0.0841825	0.571302	0.583785
																						389	0.0622498	0.576923	0.611342
																						390	0.0747647	0.566657	0.594059
																						391	0.0755447	0.556596	0.563623
																						392	0.0817272	0.569286	0.560242
																						393	0.0754409	0.55707	0.560077
																						394	0.065806	0.572585	0.563146
																						395	0.0592277	0.564976	0.568689
																						396	0.0844534	0.561853	0.57109
																						397	0.0483112	0.584009	0.577465
																						398	0.0402209	0.580781	0.567236
																						399	0.0518213	0.585689	0.569517
																						400	0.0465264	0.567715	0.587152
																						401	0.0356254	0.554795	0.582002
																						402	0.0323689	0.549643	0.586941
																						403	0.0506302	0.555331	0.55201
																						404	0.0363439	0.555841	0.511053
																						405	0.0350451	0.581979	0.537192
																						406	0.0215869	0.573709	0.564438
																						407	0.0169203	0.527304	0.556885
																						408	0.0180211	0.556678	0.551416
																						409	0.0261844	0.566824	0.54336
																						410	0.0185648	0.574003	0.558665
																						411	0.0318636	0.585768	0.57283
																						412	0.00874159	0.555115	0.56335
																						413	0.0176599	0.536339	0.558435
																						414	0.0237118	0.545536	0.554718
																						415	0.0156599	0.592896	0.558445
																						416	0.0185379	0.560606	0.575467
																						417	0.0195658	0.530239	0.579162
																						418	0.00929299	0.584928	0.573526
																						419	0.0106744	0.587237	0.553291
																						420	0.0106782	0.562985	0.557275
																						421	0.0133679	0.563025	0.589629
																						422	0.00455139	0.574931	0.554223
																						423	0.00591547	0.56443	0.561735
																						424	0.0140557	0.554054	0.568103
																						425	0.0073122	0.559301	0.541699
																						426	0.00510855	0.563955	0.527241
																						427	0.0100096	0.543142	0.543902
																						428	0.00567147	0.539848	0.567554
																						429	0.00222863	0.555454	0.558056
																						430	0.00619597	0.552782	0.550417
																						431	0.00657253	0.529755	0.526654
																						432	0.00670893	0.509644	0.503968
																						433	0.00699135	0.532063	0.516097
																						434	0	0.574281	0.546646
																						435	0.00199039	0.533433	0.530446
																						436	0.00980211	0.504483	0.514188
																						437	0.00453218	0.546982	0.524879
																						438	0.00392123	0.526698	0.525089
																						439	0.00288569	0.527144	0.532549
																						440	0.00448031	0.557559	0.516323
																						441	0.00794044	0.522958	0.516419
																						442	0.0143497	0.491959	0.53832
																						443	0.00813641	0.497674	0.500857
																						444	0.00489529	0.510439	0.489738
																						445	0.0113045	0.54965	0.544589
																						446	0.00733525	0.542428	0.56088
																						447	0.00934486	0.541383	0.545359
																						448	0.00939673	0.528488	0.540346
																						449	0.00504707	0.517554	0.51805
																						450	0.00743708	0.530405	0.503638
																						451	0.00596158	0.501975	0.499603
																						452	0.0049049	0.492422	0.513323
																						453	0.00817099	0.498889	0.532388
																						454	0.00800769	0.52211	0.546433
																						455	0.00902978	0.502953	0.525587
																						456	0.010513	0.482579	0.49162
																						457	0.01078	0.487686	0.517935
																						458	0.00846686	0.490444	0.537733
																						459	0.0106225	0.490413	0.498925
																						460	0.00898559	0.481978	0.482296
																						461	0.00672238	0.489336	0.493118
																						462	0.00421518	0.523072	0.525415
																						463	0.0109049	0.492448	0.522862
																						464	0.0143785	0.471849	0.512488
																						465	0.0108838	0.51581	0.518435
																						466	0.0141403	0.505326	0.509759
																						467	0.012999	0.517296	0.523822
																						468	0.0150682	0.521435	0.5194
																						469	0.00539481	0.498618	0.499238
																						470	0.0120961	0.513764	0.503864
																						471	0.00593852	0.491498	0.495595
																						472	0.00515658	0.470303	0.491366
																						473	0.0108031	0.486898	0.499868
																						474	0.00897599	0.48483	0.500796
																						475	0.0168473	0.49013	0.503486
																						476	0.0105552	0.491752	0.499609
																						477	0.0152603	0.487588	0.519104
																						478	0.0242037	0.496676	0.553151
																						479	0.0121652	0.505495	0.534345
																						480	0.0124342	0.503064	0.505914
																						481	0.0146263	0.481265	0.509051
																						482	0.0115427	0.491154	0.510867
																						483	0.0193487	0.521354	0.506207
																						484	0.0104015	0.501557	0.524238
																						485	0.0221306	0.483387	0.563813
																						486	0.0151796	0.476876	0.563197
																						487	0.017756	0.467056	0.531763
																						488	0.017708	0.469652	0.521931
																						489	0.0237329	0.47007	0.537668
																						490	0.0153314	0.443201	0.546946
																						491	0.0231047	0.447209	0.52646
																						492	0.0284784	0.487371	0.519753
																						493	0.0208165	0.487265	0.522282
																						494	0.0330394	0.479087	0.516595
																						495	0.0363305	0.49178	0.554746
																						496	0.0248722	0.516119	0.579333
																						497	0.0380615	0.508048	0.536077
																						498	0.0317233	0.489661	0.536236
																						499	0.0314697	0.480825	0.548454
																						500	0.0294774	0.478172	0.537112
																						501	0.0141018	0.483172	0.549078
																						502	0.0281998	0.480527	0.545036
																						503	0.0232968	0.468993	0.530081
																						504	0.0273929	0.492218	0.522669
																						505	0.0250989	0.508349	0.510862
																						506	0.0456446	0.509019	0.522912
																						507	0.0386705	0.525633	0.543192
																						508	0.0453064	0.552248	0.555309
																						509	0.0399462	0.516111	0.552936
																						510	0.0334467	0.475245	0.542277
																						511	0.0333295	0.4807	0.552011
																						512	0.0601768	0.480274	0.558472
																						513	0.0505168	0.478827	0.568357
																						514	0.0656388	0.486659	0.566873
																						515	0.0574697	0.495583	0.549215
																						516	0.0636273	0.514401	0.55655
																						517	0.0569068	0.546317	0.561742
																						518	0.0527589	0.544072	0.553088
																						519	0.0838886	0.524249	0.536545
																						520	0.079268	0.511393	0.558
																						521	0.0816868	0.547902	0.586484
																						522	0.053585	0.551391	0.587477
																						523	0.0984784	0.523949	0.566187
																						524	0.0927896	0.537383	0.531889
																						525	0.0884073	0.531909	0.553567
																						526	0.0894966	0.524806	0.565789
																						527	0.0961076	0.54121	0.557432
																						528	0.104365	0.546362	0.559707
																						529	0.0822037	0.548443	0.564759
																						530	0.0856599	0.552746	0.58665
																						531	0.111005	0.547752	0.57701
																						532	0.0905053	0.533275	0.558089
																						533	0.0973468	0.513264	0.566651
																						534	0.0891912	0.537478	0.562211
																						535	0.0998117	0.531361	0.562443
																						536	0.0958636	0.528127	0.564291
																						537	0.0965821	0.536627	0.56298
																						538	0.11737	0.514011	0.56054
																						539	0.0913333	0.519818	0.541284
																						540	0.0788396	0.550508	0.548987
																						541	0.103247	0.567019	0.553719
																						542	0.0863497	0.531123	0.561395
																						543	0.0937502	0.540212	0.584161
																						544	0.066536	0.579609	0.576971
																						545	0.0952988	0.57314	0.562485
																						546	0.0965437	0.565842	0.542954
																						547	0.0883208	0.548556	0.564083
																						548	0.085952	0.54096	0.590727
																						549	0.0801806	0.55713	0.569352
																						550	0.0765053	0.545401	0.573618
																						551	0.0694986	0.531746	0.56501
																						552	0.0736676	0.533755	0.539287
																						553	0.0733103	0.537931	0.527386
																						554	0.0695869	0.561116	0.541738
																						555	0.0785303	0.551662	0.571033
																						556	0.0534467	0.536185	0.556671
																						557	0.0488261	0.53939	0.567803
																						558	0.0554159	0.570823	0.561055
																						559	0.0490394	0.595687	0.581797
																						560	0.0418348	0.572967	0.602099
																						561	0.040294	0.591395	0.565669
																						562	0.0521691	0.570826	0.572968
																						563	0.0331066	0.553254	0.545148
																						564	0.0401172	0.568564	0.512558
																						565	0.0308453	0.563465	0.545016
																						566	0.0444035	0.545351	0.557535
																						567	0.0371931	0.518665	0.551766
																						568	0.0495735	0.517499	0.57888
																						569	0.022926	0.556217	0.564709
																						570	0.0298924	0.573786	0.561142
																						571	0.0218578	0.513638	0.576275
																						572	0.0218713	0.50564	0.55792
																						573	0.0261479	0.561538	0.549538
																						574	0.0363477	0.595079	0.534547
																						575	0.0228261	0.594274	0.518463
																						576	0.018536	0.568733	0.523774
																						577	0.0129952	0.537876	0.546202
																						578	0.0177848	0.547088	0.538233
																						579	0.0154813	0.570944	0.523689
																						580	0.0158828	0.558385	0.538344
																						581	0.0150471	0.554054	0.528386
																						582	0.0217464	0.553211	0.513795
																						583	0.0121671	0.524357	0.528606
																						584	0.0246225	0.547476	0.529685
																						585	0.0185552	0.582813	0.505405
																						586	0.00614794	0.561679	0.512509
																						587	0.0125725	0.535865	0.544921
																						588	0.0116484	0.521887	0.550417
																						589	0.00867243	0.537837	0.529977
																						590	0.0066878	0.550263	0.523918
																						591	0.00911816	0.54163	0.538481
																						592	0.00943708	0.552639	0.539903
																						593	0.00993852	0.547892	0.517402
																						594	0.00660519	0.521054	0.493
																						595	0.00931412	0.520802	0.512898
																						596	0.0106628	0.52588	0.518969
																						597	0.00931604	0.516028	0.49875
																						598	0.0138501	0.511977	0.489093
																						599	0.00749087	0.528686	0.500479
																						600	0.00880307	0.518465	0.519895
																						601	0.00737944	0.506405	0.544225
																						602	0.00536215	0.522367	0.55168
																						603	0.00886071	0.558216	0.506856
																						604	0.00642651	0.559271	0.517224
																						605	0.00920269	0.522667	0.5229
																						606	0.00763497	0.511746	0.495248
																						607	0.00783285	0.53	0.506905
																						608	0.00240346	0.536202	0.502634
																						609	0.0104611	0.505136	0.522236
																						610	0.00908357	0.479191	0.528127
																						611	0.00409798	0.470813	0.499389
																						612	0.00926993	0.468127	0.50699
																						613	0.0162267	0.488136	0.505226
																						614	0.00776177	0.516838	0.487255
																						615	0.00514505	0.520341	0.495919
																						616	0.0092757	0.491341	0.528263
																						617	0.00711239	0.472929	0.529629
																						618	0.0143516	0.513602	0.528453
																						619	0.00603458	0.539725	0.539097
																						620	0.00946206	0.536871	0.531532
																						621	0.014682	0.52381	0.495482
																						622	0.00579443	0.502885	0.490137
																						623	0.0141652	0.51041	0.511235
																						624	0.0107992	0.505547	0.505015
																						625	0.00802305	0.49257	0.502256
																						626	0.0115447	0.497031	0.517084
																						627	0.0108934	0.503764	0.515331
																						628	0.00773295	0.496051	0.505236
																						629	0.0102517	0.504083	0.506163
																						630	0.0140807	0.524326	0.48728
																						631	0.0138963	0.514445	0.493344
																						632	0.00860711	0.520258	0.507772
																						633	0.0129011	0.518764	0.525264
																						634	0.0179731	0.513994	0.518595
																						635	0.0110567	0.501045	0.51549
																						636	0.0123304	0.49535	0.517433
																						637	0.011975	0.496285	0.50644
																						638	0.0142498	0.51259	0.514271
																						639	0.0142978	0.517883	0.492688
																						640	0.0196696	0.503608	0.486349

## Sheet: SupFig1
Supfig 1A	rad26∆ rep 2					Supfig 1B	rad26-K328R
	Distance from TSS (bp)	Avg Dyad Coverage	NTS	TS			Distance from TSS (bp)	Avg Dyad Coverage	NTS	TS
	-50	0.00281652	0.586546	0.62168			-50	0.00281652	0.5445	0.548595
	-49	0.0021268	0.582246	0.637883			-49	0.0021268	0.547884	0.543379
	-48	0.00110471	0.556815	0.634567			-48	0.00110471	0.578437	0.537779
	-47	0.00535447	0.563929	0.638279			-47	0.00535447	0.592881	0.559854
	-46	0.00316042	0.583398	0.650465			-46	0.00316042	0.620528	0.559291
	-45	0.00292219	0.562126	0.635404			-45	0.00292219	0.578791	0.559364
	-44	0.00296062	0.56118	0.636061			-44	0.00296062	0.527253	0.584089
	-43	0.00237848	0.563146	0.647934			-43	0.00237848	0.570883	0.584374
	-42	0.00637848	0.554038	0.651126			-42	0.00637848	0.578643	0.569015
	-41	0.0021633	0.572235	0.649973			-41	0.0021633	0.564672	0.574067
	-40	0.00392699	0.582975	0.626578			-40	0.00392699	0.530776	0.590743
	-39	0.00257061	0.579304	0.624651			-39	0.00257061	0.5143	0.585259
	-38	0.00964649	0.580163	0.679954			-38	0.00964649	0.540039	0.549516
	-37	0.00761767	0.569393	0.671235			-37	0.00761767	0.531192	0.555515
	-36	0.00393276	0.594236	0.624776			-36	0.00393276	0.540578	0.57631
	-35	0.00654563	0.616929	0.619557			-35	0.00654563	0.588925	0.575248
	-34	0.00581748	0.594002	0.646335			-34	0.00581748	0.600363	0.573529
	-33	0.00698751	0.581856	0.659386			-33	0.00698751	0.57759	0.559718
	-32	0.00476657	0.581362	0.663474			-32	0.00476657	0.568942	0.54854
	-31	0.00676849	0.57826	0.68997			-31	0.00676849	0.584362	0.56221
	-30	0.0072123	0.611872	0.698698			-30	0.0072123	0.596427	0.561173
	-29	0.00723727	0.629223	0.682528			-29	0.00723727	0.574057	0.558572
	-28	0.00307973	0.600773	0.677629			-28	0.00307973	0.559809	0.601036
	-27	0.00357733	0.636499	0.710676			-27	0.00357733	0.57611	0.601852
	-26	0.00443804	0.637596	0.724846			-26	0.00443804	0.587207	0.605567
	-25	0.00284534	0.633268	0.70873			-25	0.00284534	0.599086	0.653846
	-24	0.00446878	0.637545	0.697931			-24	0.00446878	0.60596	0.649297
	-23	0.00551009	0.627825	0.713772			-23	0.00551009	0.622298	0.615866
	-22	0.00620941	0.649096	0.718344			-22	0.00620941	0.61766	0.634146
	-21	0.00326225	0.654797	0.692238			-21	0.00326225	0.594245	0.629445
	-20	0.0111623	0.635012	0.678534			-20	0.0111623	0.615753	0.594717
	-19	0.00198655	0.626426	0.688536			-19	0.00198655	0.621297	0.607381
	-18	0.00593084	0.614529	0.714853			-18	0.00593084	0.595368	0.637945
	-17	0.00680884	0.61646	0.735179			-17	0.00680884	0.588535	0.640649
	-16	0.00420941	0.643933	0.736898			-16	0.00420941	0.601112	0.625999
	-15	0.00810182	0.637585	0.736281			-15	0.00810182	0.592229	0.614012
	-14	0.00779443	0.645197	0.748246			-14	0.00779443	0.577197	0.621066
	-13	0.00495293	0.655416	0.767212			-13	0.00495293	0.572906	0.612219
	-12	0.00542171	0.632268	0.766575			-12	0.00542171	0.564963	0.607051
	-11	0.00629011	0.637331	0.757119			-11	0.00629011	0.612194	0.634001
	-10	0.010171	0.690162	0.76171			-10	0.010171	0.639399	0.624058
	-9	0.0103727	0.756935	0.716299			-9	0.0103727	0.648885	0.609021
	-8	0.0163958	0.726128	0.687223			-8	0.0163958	0.870647	0.623874
	-7	0.0107128	0.649798	0.687313			-7	0.0107128	0.683706	0.621778
	-6	0.00710855	0.70566	0.703142			-6	0.00710855	0.660676	0.594775
	-5	0.0227973	0.761031	0.74692			-5	0.0227973	0.739965	0.639648
	-4	0.00910086	0.763068	0.749912			-4	0.00910086	0.670908	0.681376
	-3	0.0171873	0.716157	0.704438			-3	0.0171873	0.616626	0.637135
	-2	0.019635	0.718756	0.683083			-2	0.019635	0.711466	0.597333
	-1	0.0206186	0.728972	0.703704			-1	0.0206186	0.740297	0.617021
	0	0.0101037	0.822727	0.691867			0	0.0101037	0.945055	0.606185
	1	0.0102843	0.632733	0.675403			1	0.0102843	0.705237	0.616215
	2	0.0131028	0.671754	0.684148			2	0.0131028	0.681635	0.616425
	3	0.0154966	0.711039	0.707121			3	0.0154966	0.692098	0.643836
	4	0.0153814	0.717045	0.706811			4	0.0153814	0.70137	0.660085
	5	0.0224131	0.750723	0.709832			5	0.0224131	0.691719	0.625828
	6	0.0230567	0.738973	0.665661			6	0.0230567	0.735493	0.623696
	7	0.0205264	0.71387	0.652801			7	0.0205264	0.733702	0.630235
	8	0.0220922	0.75525	0.647335			8	0.0220922	0.65019	0.624347
	9	0.0253218	0.791546	0.619077			9	0.0253218	0.696806	0.578864
	10	0.0266282	0.753187	0.611725			10	0.0266282	0.786913	0.543471
	11	0.0336907	0.749708	0.616747			11	0.0336907	0.794322	0.55343
	12	0.0388204	0.764993	0.62657			12	0.0388204	0.777665	0.572839
	13	0.0211681	0.764042	0.61911			13	0.0211681	0.740493	0.581743
	14	0.0425898	0.768374	0.628802			14	0.0425898	0.742473	0.569832
	15	0.0340173	0.753415	0.624556			15	0.0340173	0.720483	0.590317
	16	0.0205591	0.737975	0.604306			16	0.0205591	0.696237	0.591656
	17	0.0379481	0.752017	0.606105			17	0.0379481	0.713276	0.562616
	18	0.0430548	0.765707	0.611388			18	0.0430548	0.769389	0.568513
	19	0.055975	0.796497	0.60735			19	0.055975	0.793033	0.5949
	20	0.0430355	0.827838	0.602192			20	0.0430355	0.804196	0.587331
	21	0.0474428	0.855642	0.608552			21	0.0474428	0.791853	0.582099
	22	0.0424803	0.834309	0.624038			22	0.0424803	0.761569	0.602009
	23	0.0516292	0.788771	0.626258			23	0.0516292	0.778137	0.603581
	24	0.0660845	0.813563	0.605219			24	0.0660845	0.792018	0.603557
	25	0.058023	0.832712	0.594576			25	0.058023	0.788777	0.596154
	26	0.0822305	0.813494	0.613951			26	0.0822305	0.790778	0.598907
	27	0.0705744	0.802374	0.640975			27	0.0705744	0.806818	0.57684
	28	0.0696619	0.831618	0.638137			28	0.0696619	0.810798	0.584637
	29	0.0726206	0.867998	0.63897			29	0.0726206	0.795299	0.623098
	30	0.0981441	0.864658	0.6322			30	0.0981441	0.804033	0.609149
	31	0.0838348	0.890411	0.607019			31	0.0838348	0.854331	0.576091
	32	0.105391	0.879761	0.622663			32	0.105391	0.860878	0.590557
	33	0.090903	0.848922	0.647921			33	0.090903	0.840964	0.624912
	34	0.138225	0.874428	0.64478			34	0.138225	0.876623	0.632807
	35	0.108742	0.860864	0.662958			35	0.108742	0.881356	0.59932
	36	0.1161	0.848277	0.68749			36	0.1161	0.854562	0.601889
	37	0.109552	0.861382	0.661565			37	0.109552	0.850344	0.608237
	38	0.110294	0.872323	0.658424			38	0.110294	0.83523	0.630563
	39	0.119939	0.882953	0.67918			39	0.119939	0.822767	0.644556
	40	0.163372	0.881384	0.682282			40	0.163372	0.827354	0.619176
	41	0.143792	0.913376	0.70338			41	0.143792	0.888134	0.645069
	42	0.144442	0.928704	0.71513			42	0.144442	0.875513	0.630223
	43	0.140601	0.907754	0.719373			43	0.140601	0.859303	0.630754
	44	0.144359	0.893182	0.712948			44	0.144359	0.89564	0.666098
	45	0.15717	0.877734	0.703431			45	0.15717	0.889866	0.68392
	46	0.148202	0.900274	0.711741			46	0.148202	0.904116	0.673944
	47	0.146108	0.90893	0.736697			47	0.146108	0.897874	0.663853
	48	0.159869	0.890683	0.741781			48	0.159869	0.893899	0.674955
	49	0.130183	0.89253	0.753159			49	0.130183	0.907121	0.662162
	50	0.154978	0.91632	0.756294			50	0.154978	0.895354	0.652965
	51	0.127908	0.895688	0.746807			51	0.127908	0.894502	0.661181
	52	0.127944	0.850529	0.764396			52	0.127944	0.897842	0.69083
	53	0.104571	0.871201	0.772014			53	0.104571	0.900608	0.697451
	54	0.127003	0.896063	0.764609			54	0.127003	0.914829	0.644619
	55	0.11414	0.902883	0.755698			55	0.11414	0.94533	0.618366
	56	0.101139	0.928201	0.758837			56	0.101139	0.929849	0.637462
	57	0.104907	0.922481	0.761699			57	0.104907	0.882812	0.677365
	58	0.103668	0.904457	0.758199			58	0.103668	0.879513	0.679194
	59	0.0759789	0.909889	0.775419			59	0.0759789	0.904741	0.688294
	60	0.080611	0.920455	0.759922			60	0.080611	0.908931	0.717375
	61	0.0831105	0.949682	0.722261			61	0.0831105	0.87893	0.681423
	62	0.063341	0.929037	0.712871			62	0.063341	0.880468	0.657951
	63	0.0614774	0.905115	0.733719			63	0.0614774	0.855761	0.725907
	64	0.0639231	0.936639	0.77604			64	0.0639231	0.862892	0.695101
	65	0.0768761	0.933503	0.770404			65	0.0768761	0.873087	0.634508
	66	0.0601364	0.899261	0.747818			66	0.0601364	0.847665	0.643426
	67	0.0543977	0.890965	0.727564			67	0.0543977	0.875377	0.677329
	68	0.0562325	0.896138	0.733728			68	0.0562325	0.842577	0.708644
	69	0.053293	0.883239	0.739183			69	0.053293	0.843252	0.699636
	70	0.0512757	0.880469	0.720951			70	0.0512757	0.887215	0.70556
	71	0.0366705	0.882445	0.744366			71	0.0366705	0.865639	0.697804
	72	0.0305764	0.898254	0.745385			72	0.0305764	0.842942	0.682624
	73	0.0294832	0.920568	0.732644			73	0.0294832	0.890885	0.674695
	74	0.0390624	0.910652	0.743732			74	0.0390624	0.926353	0.695461
	75	0.0276196	0.905484	0.736082			75	0.0276196	0.880035	0.708991
	76	0.0202786	0.886826	0.72919			76	0.0202786	0.851284	0.702105
	77	0.0145572	0.891935	0.740147			77	0.0145572	0.849108	0.714234
	78	0.0269433	0.87434	0.74743			78	0.0269433	0.82063	0.65193
	79	0.0152661	0.827404	0.753916			79	0.0152661	0.826582	0.612634
	80	0.01239	0.859304	0.769231			80	0.01239	0.854195	0.647616
	81	0.0122613	0.893549	0.759862			81	0.0122613	0.828782	0.685995
	82	0.00884534	0.880579	0.759967			82	0.00884534	0.803633	0.685122
	83	0.0114332	0.849064	0.764768			83	0.0114332	0.839801	0.63156
	84	0.0135946	0.833964	0.751874			84	0.0135946	0.846384	0.641889
	85	0.0101018	0.863582	0.750743			85	0.0101018	0.84075	0.672119
	86	0.00977137	0.878931	0.743974			86	0.00977137	0.852294	0.6614
	87	0.00819212	0.868015	0.732566			87	0.00819212	0.861909	0.640641
	88	0.00833237	0.852301	0.747611			88	0.00833237	0.846629	0.628533
	89	0.00459942	0.829104	0.738692			89	0.00459942	0.793665	0.659923
	90	0.00799808	0.82313	0.720876			90	0.00799808	0.780087	0.674859
	91	0.00940442	0.845355	0.720213			91	0.00940442	0.819848	0.648952
	92	0.00777522	0.852486	0.740444			92	0.00777522	0.805069	0.67301
	93	0.00984054	0.851159	0.765791			93	0.00984054	0.770152	0.675645
	94	0.00750816	0.841063	0.740554			94	0.00750816	0.769123	0.649007
	95	0.0112642	0.830909	0.72013			95	0.0112642	0.781134	0.652488
	96	0.00395389	0.842283	0.711115			96	0.00395389	0.793886	0.632459
	97	0.00896254	0.820807	0.708198			97	0.00896254	0.740271	0.643534
	98	0.00370797	0.80572	0.723539			98	0.00370797	0.772586	0.63742
	99	0.00751009	0.828566	0.730015			99	0.00751009	0.777376	0.660176
	100	0.00482997	0.835258	0.719867			100	0.00482997	0.760144	0.669412
	101	0.00413064	0.82321	0.734537			101	0.00413064	0.750803	0.625
	102	0.0025341	0.808043	0.745947			102	0.0025341	0.733055	0.623199
	103	0.00279155	0.809632	0.70706			103	0.00279155	0.73805	0.661748
	104	0.00779635	0.812342	0.673742			104	0.00779635	0.707003	0.660654
	105	0.00441883	0.779116	0.68174			105	0.00441883	0.706496	0.625643
	106	0.0055562	0.768696	0.726924			106	0.0055562	0.742144	0.623342
	107	0.00702978	0.800543	0.751134			107	0.00702978	0.778933	0.64845
	108	0.00472815	0.790404	0.732255			108	0.00472815	0.772346	0.670598
	109	0.00165034	0.759696	0.716985			109	0.00165034	0.753484	0.640933
	110	0.00624015	0.779599	0.723743			110	0.00624015	0.718102	0.669674
	111	0.010171	0.782609	0.725903			111	0.010171	0.752107	0.695272
	112	0.001756	0.737374	0.726053			112	0.001756	0.781077	0.637363
	113	0.00174448	0.755839	0.725809			113	0.00174448	0.736138	0.614444
	114	0.00466859	0.773136	0.706676			114	0.00466859	0.719927	0.640576
	115	0.00296446	0.742992	0.707339			115	0.00296446	0.729623	0.626922
	116	0.00269933	0.759301	0.71941			116	0.00269933	0.733425	0.612723
	117	0.00265898	0.758659	0.716648			117	0.00265898	0.735039	0.625372
	118	0.00512584	0.739815	0.71176			118	0.00512584	0.729622	0.638376
	119	0.00106628	0.732299	0.720268			119	0.00106628	0.718422	0.624541
	120	0.00712008	0.721865	0.719422			120	0.00712008	0.705172	0.61827
	121	0.00641691	0.689308	0.720311			121	0.00641691	0.710923	0.652636
	122	0.00637848	0.700581	0.725722			122	0.00637848	0.703318	0.671063
	123	0.00539865	0.730431	0.72418			123	0.00539865	0.667292	0.669652
	124	0.00946782	0.738523	0.703012			124	0.00946782	0.702448	0.64811
	125	0.00901825	0.736165	0.696775			125	0.00901825	0.712223	0.628895
	126	0.013024	0.744231	0.724961			126	0.013024	0.696233	0.641431
	127	0.00714697	0.752039	0.722475			127	0.00714697	0.68542	0.651189
	128	0.00595965	0.719478	0.719013			128	0.00595965	0.665399	0.688124
	129	0.00726993	0.710817	0.698491			129	0.00726993	0.673449	0.676832
	130	0.00893372	0.714502	0.694415			130	0.00893372	0.681478	0.648827
	131	0.00828434	0.721148	0.704693			131	0.00828434	0.657692	0.644634
	132	0.00914697	0.719769	0.699753			132	0.00914697	0.602347	0.624656
	133	0.00074928	0.684463	0.701175			133	0.00074928	0.604206	0.630123
	134	0.00827474	0.675048	0.718966			134	0.00827474	0.67154	0.657494
	135	0.00864169	0.710916	0.751435			135	0.00864169	0.688372	0.683076
	136	0.0103689	0.713588	0.719359			136	0.0103689	0.672585	0.679986
	137	0.00711047	0.676974	0.702712			137	0.00711047	0.711123	0.660225
	138	0.00473007	0.688696	0.742691			138	0.00473007	0.690392	0.621973
	139	0.0105456	0.693662	0.752343			139	0.0105456	0.674337	0.629329
	140	0.00643804	0.679948	0.750563			140	0.00643804	0.664862	0.673347
	141	0.00978674	0.671573	0.756794			141	0.00978674	0.651272	0.676292
	142	0.00958886	0.659271	0.731013			142	0.00958886	0.661417	0.644598
	143	0.00815754	0.66238	0.719485			143	0.00815754	0.63981	0.665919
	144	0.0107858	0.694701	0.737774			144	0.0107858	0.657705	0.686218
	145	0.0113064	0.708855	0.737176			145	0.0113064	0.660079	0.679017
	146	0.011195	0.696681	0.74898			146	0.011195	0.608388	0.664098
	147	0.0102901	0.695559	0.776077			147	0.0102901	0.669976	0.690126
	148	0.0131393	0.675215	0.769538			148	0.0131393	0.705335	0.749088
	149	0.0068146	0.680176	0.751811			149	0.0068146	0.659256	0.741028
	150	0.0120384	0.678855	0.755278			150	0.0120384	0.652258	0.713112

## Sheet: SupFig4
WT		TS	NTS			elf1-ctd∆	TS	NTS			Log2 TS/NTS	WT	elf1-CTD∆
Promoter (-501 to -335)	0	0.618036	0.569988		Promoter (-501 to -335)	0	0.607149	0.578256		Promoter (-501 to -335)	0	0.116758	0.070345
Promoter (-334 to -168)	1	0.664925	0.608467		Promoter (-334 to -168)	1	0.63231	0.604227		Promoter (-334 to -168)	1	0.128014	0.06554
Promoter (-167 to -1)	2	0.647955	0.637899		Promoter (-167 to -1)	2	0.576893	0.56386		Promoter (-167 to -1)	2	0.022565	0.032967
Coding bin 1	3	0.391599	0.750632		Coding bin 1	3	0.492636	0.690155		Coding bin 1	3	-0.93873	-0.4864
Coding bin 2	4	0.399247	0.746825		Coding bin 2	4	0.49219	0.68736		Coding bin 2	4	-0.90349	-0.48185
Coding bin 3	5	0.444329	0.748614		Coding bin 3	5	0.529903	0.690292		Coding bin 3	5	-0.7526	-0.38148
Coding bin 4	6	0.486939	0.749166		Coding bin 4	6	0.560964	0.692569		Coding bin 4	6	-0.62155	-0.30405
Coding bin 5	7	0.519608	0.736715		Coding bin 5	7	0.582774	0.68898		Coding bin 5	7	-0.50368	-0.24153
Coding bin 6	8	0.586009	0.722738		Coding bin 6	8	0.615165	0.670513		Coding bin 6	8	-0.30255	-0.12429
Terminator (1 to 167)	9	0.692917	0.608081		Terminator (1 to 167)	9	0.639433	0.596716		Terminator (1 to 167)	9	0.188419	0.099749
Terminator (168 to 334)	10	0.620737	0.592868		Terminator (168 to 334)	10	0.615237	0.60327		Terminator (168 to 334)	10	0.066271	0.028338
Terminator (335 to 501)	11	0.58389	0.5907		Terminator (335 to 501)	11	0.592505	0.602194		Terminator (335 to 501)	11	-0.01673	-0.0234

## Sheet: SupFig 5
Sup Fig 5	rad16∆ elf1-CTD∆											rad26∆ elf1-CTD∆
		TS	NTS			Log2 TS/NTS	rad16∆-Bohm	rad26∆ elf1-CTD∆					TS	NTS			Log2 TS/NTS	rad26-K328R	rad26∆ elf1-CTD∆
Promoter (-501 to -335)	0	0.706774	0.652812		Promoter (-501 to -335)	0	0.238319	0.114583			Promoter (-501 to -335)	0	0.772896	0.783071		Promoter (-501 to -335)	0	-0.0204568	-0.01887
Promoter (-334 to -168)	1	0.751034	0.715304		Promoter (-334 to -168)	1	0.223644	0.070321			Promoter (-334 to -168)	1	0.7837	0.771167		Promoter (-334 to -168)	1	0.0773236	0.023258
Promoter (-167 to -1)	2	0.845298	0.850187		Promoter (-167 to -1)	2	-0.0989435	-0.00832			Promoter (-167 to -1)	2	0.61286	0.612945		Promoter (-167 to -1)	2	-0.0201457	-0.0002
Coding bin 1	3	0.443931	0.833454		Coding bin 1	3	-1.55876	-0.90877			Coding bin 1	3	0.81623	0.78888		Coding bin 1	3	-0.172419	0.04917
Coding bin 2	4	0.438214	0.83208		Coding bin 2	4	-1.41128	-0.92509			Coding bin 2	4	0.819094	0.768136		Coding bin 2	4	-0.0719287	0.092667
Coding bin 3	5	0.490469	0.830798		Coding bin 3	5	-1.16534	-0.76034			Coding bin 3	5	0.815246	0.779986		Coding bin 3	5	-0.0892443	0.063787
Coding bin 4	6	0.535739	0.827557		Coding bin 4	6	-0.949145	-0.62733			Coding bin 4	6	0.821558	0.784155		Coding bin 4	6	-0.112121	0.067224
Coding bin 5	7	0.57048	0.820922		Coding bin 5	7	-0.754238	-0.52507			Coding bin 5	7	0.821847	0.786761		Coding bin 5	7	-0.0870721	0.062946
Coding bin 6	8	0.646055	0.812552		Coding bin 6	8	-0.381989	-0.3308			Coding bin 6	8	0.820295	0.777038		Coding bin 6	8	-0.043906	0.078159
Terminator (1 to 167)	9	0.835149	0.710869		Terminator (1 to 167)	9	0.133619	0.232449			Terminator (1 to 167)	9	0.725972	0.774765		Terminator (1 to 167)	9	-0.0561115	-0.09385
Terminator (168 to 334)	10	0.715262	0.673093		Terminator (168 to 334)	10	0.00937342	0.087666			Terminator (168 to 334)	10	0.778878	0.809456		Terminator (168 to 334)	10	-0.0488056	-0.05555
Terminator (335 to 501)	11	0.654544	0.663463		Terminator (335 to 501)	11	-0.0529084	-0.01953			Terminator (335 to 501)	11	0.791169	0.791043		Terminator (335 to 501)	11	0.0271573	0.000228

## Sheet: SupFig11
SupFig11
		rad26-K328R	rad26∆ elf1-Y99A	rad26 elf1-CTDΔ
Promoter (-501 to -335)	0	-0.0204568	-0.02202	-0.01887
Promoter (-334 to -168)	1	0.0773236	0.066507	0.023258
Promoter (-167 to -1)	2	-0.0201457	0.019725	-0.0002
Coding bin 1	3	-0.172419	-0.0888	0.04917
Coding bin 2	4	-0.0719287	0.048291	0.092667
Coding bin 3	5	-0.0892443	-0.00486	0.063787
Coding bin 4	6	-0.112121	-0.0158	0.067224
Coding bin 5	7	-0.0870721	0.01104	0.062946
Coding bin 6	8	-0.043906	0.020501	0.078159
Terminator (1 to 167)	9	-0.0561115	-0.06326	-0.09385
Terminator (168 to 334)	10	-0.0488056	-0.05445	-0.05555
Terminator (335 to 501)	11	0.0271573	-0.0031	0.000228

## Sheet: SupFig12
Supplemental Figure 12 c and 12d
Yeast UV survival
Dose	rad16Δ rad26Δ					rad16Δrad26Δelf1-CTDΔ					rad16Δrad26Δelf1-Y99A					rad16Δrad26Δtfb1-PHΔ					rad16Δrad26Δtfb1-PHΔelf1-CTDΔ					rad16Δrad26Δtfb1-PHΔelf1-Y99A
0	100	100	100	100		100	100	100	100		100	100	100	100		100	100	100	100		100	100	100	100		100	100	100	100
7.5	17.669	26.156	21.98	37.83		2.857	8.195	3.316	5.793		13.654	22.5	18.993	29.118		0.635	0.963	0.808	1.158		0.256	0.412	0.324	0.364		0.469	0.687	0.736	0.644
10	10.203	12.286	12.487	16.038		0.539	0.722	0.253	0.368		3.288	4.83	6.272	5.362		0.104	0.174	0.06	0.113		0.012	0.033	0.025	0.048		0.058	0.136	0.054	0.058
15	1.03	1.794	3.376	1.075		0.024	0.056	0.039	0.077		0.264	0.4335	0.55	0.581		0.002	0.005	0.003	0.003		0.0018	0.003	0.001	0.005		0.003	0.004	0.003	0.003
Supp. Fig. 12c
Exact P-values for significant comparisons between rad16∆rad26∆ and rad16∆rad26∆elf1-Y99A are 0.0012 (10 J/m2) [P-values not corrected for multiple hypothesis testing].
Supp. Fig. 12d
Exact P-values for significant comparisons between rad16∆rad26∆ and rad16∆rad26∆elf1-CTD∆ are 0.0036 (7.5 J/m20, 0.000054 (10 J/m2), and 0.018 (15 J/m2) [P-values not corrected for multiple hypothesis testing]. P-values for significant comparisons between rad16∆rad26∆tfb1-PH∆ and rad16∆rad26∆tfb1-PH∆elf1-CTD∆ are 0.0032 (7.5 J/m2) and 0.015 (10 J/m2) [P-values not corrected for multiple hypothesi…

[truncated: 1 more sheets: SupFig13]
